# Supplementary material for: Effect of Wastewater on the Composition of Bacterial Microbiota of Phragmites australis Used in Constructed Wetlands for Phytodepuration
Source: Plants (Basel). 2022 Nov 23;11(23):3210. doi: 10.3390/plants11233210 (PMC9739656; doi:10.3390/plants11233210)
Supplement: Supplementary file 1 [file plants-11-03210-s001.zip]

Archive with 6 entries (6 files):
- Supplementary Tables.xlsx
- __MACOSX/._Supplementary Tables.xlsx
- Supplementary Figure S1.svg
- __MACOSX/._Supplementary Figure S1.svg
- Dataset 1.csv
- __MACOSX/._Dataset 1.csv
