# Supplementary material for: Effect of Wastewater on the Composition of Bacterial Microbiota of Phragmites australis Used in Constructed Wetlands for Phytodepuration
Source: Plants (Basel). 2022 Nov 23;11(23):3210. doi: 10.3390/plants11233210 (PMC9739656; doi:10.3390/plants11233210)
Supplement: Supplementary file 1 [file plants-11-03210-s001.zip › Supplementary Tables.xlsx]

## Sheet: S1
Table S1. Good's coverage
	no.sing	no.seqs	goods
H10A	0	69533	100
H10BS	1	45470	99.9978
H10R	1	62225	99.9984
H10RS	4	57294	99.993
H10S	2	59986	99.9967
H1A	4	79303	99.995
H1BS	0	18788	100
H1R	0	8499	100
H1RS	0	8499	100
H1S	0	15633	100
H2A	2	38157	99.9948
H2R	6	244219	99.9975
H2RS	2	37333	99.9946
H2S	0	26823	100
H3A	0	51295	100
H3BS	4	35568	99.9888
H3R	1	31010	99.9968
H3RS	1	51391	99.9981
H3S	1	52110	99.9981
H4A	0	36869	100
H4BS	6	44494	99.9865
H4R	1	37120	99.9973
H4RS	5	41210	99.9879
H4S	0	35437	100
H5A	0	48186	100
H5BS	5	36294	99.9862
H5R	1	44371	99.9977
H5RS	2	30224	99.9934
H5S	2	51021	99.9961
H6A	0	37901	100
H6BS	0	33462	100
H6R	3	28453	99.9895
H6RS	1	33571	99.997
H6S	3	27852	99.9892
H7A	0	69059	100
H7BS	2	28464	99.993
H7R	0	84326	100
H7RS	0	37715	100
H7S	0	52888	100
H8A	0	50535	100
H8BS	1	36981	99.9973
H8R	0	84397	100
H8RS	1	22652	99.9956
H8S	0	68458	100
H9A	2	109780	99.9982
H9BS	5	42067	99.9881
H9R	0	66949	100
H9RS	0	56907	100
H9S	0	50677	100
P1	2	37301	99.9946
P10	2	41507	99.9952
P11	7	40740	99.9828
P12	2	28974	99.9931
P13	1	47780	99.9979
P14	5	42699	99.9883
P15	3	52185	99.9943
P16	1	45939	99.9978
P17	0	88878	100
P18	5	134140	99.9963
P19	1	56436	99.9982
P2	3	37042	99.9919
P20	0	40081	100
P21	2	93817	99.9979
P22	3	59676	99.995
P23	0	82972	100
P24	0	60992	100
P3	0	39466	100
P4	0	37960	100
P5	1	49627	99.998
P6	3	38354	99.9922
P7	2	39195	99.9949
P8	4	32844	99.9878
P9	2	57627	99.9965
V10A	0	86801	100
V10BS	3	51805	99.9942
V10R	3	96397	99.9969
V10RS	2	56168	99.9964
V10S	5	57265	99.9913
V1A	1	37395	99.9973
V1BS	0	34404	100
V1R	7	42865	99.9837
V1RS	0	4861	100
V1S	0	8326	100
V2A	1	16944	99.9941
V2R	233	3301	92.9415
V2RS	13	131950	99.9901
V2S	0	63804	100
V3A	0	35786	100
V3BS	1	18890	99.9947
V3R	3	26094	99.9885
V3RS	0	38267	100
V3S	0	45917	100
V4A	0	30241	100
V4BS	3	19628	99.9847
V4R	5	33891	99.9852
V4RS	1	34668	99.9971
V4S	0	41969	100
V5A	0	72103	100
V5BS	0	37172	100
V5R	2	32507	99.9938
V5RS	3	44315	99.9932
V5S	0	40	100
V6A	0	44516	100
V6BS	3	49110	99.9939
V6R	0	44323	100
V6RS	1	36553	99.9973
V6S	0	37540	100
V7A	0	75054	100
V7BS	2	43328	99.9954
V7R	0	40510	100
V7RS	2	45800	99.9956
V7S	0	39917	100
V8A	0	79847	100
V8BS	1	58323	99.9983
V8R	2	44616	99.9955
V8RS	2	42915	99.9953
V8S	0	39914	100
V9A	0	13759	100
V9BS	4	59365	99.9933
V9R	4	51424	99.9922
V9RS	6	88730	99.9932
V9S	3	67893	99.9956

## Sheet: S2
Table S2. Alpha diversity indices
	Observed	Chao1	se.chao1	ACE	se.ACE	Shannon	Simpson	InvSimpson	Fisher
H10A	162	162	0	162	3.79733	4.20248	0.981454	53.9203	19.8592
H10BS	1058	1058	0.166588	1058.14	10.6999	6.73412	0.998567	697.761	205.649
H10R	580	580	0.0832615	580.151	8.82299	5.14051	0.989618	96.322	88.8163
H10RS	1172	1172.1	0.381955	1172.29	11.6377	6.64854	0.997859	467.136	222.415
H10S	824	824.071	0.307765	824.357	10.2422	5.58369	0.991676	120.128	135.63
H01A	673	676	4.18219	673.918	6.99002	5.39568	0.990068	100.681	101.127
H01BS	435	435	0	435	6.0939	5.84246	0.996508	286.341	81.2724
H01R	195	195	0	195	4.96862	4.98461	0.991435	116.751	37.1516
H01RS	195	195	0	195	4.96862	4.98461	0.991435	116.751	37.1516
H01S	67	67	0	67	1.69283	3.94839	0.977357	44.1632	8.98487
H02A	579	579.111	0.409707	579.37	8.00554	5.71986	0.994467	180.746	97.0458
H02R	1950	1950.83	1.1958	1950.91	16.268	5.56014	0.989879	98.8011	291.927
H02RS	853	853.25	0.736786	853.293	10.5038	6.47995	0.998126	533.536	164.113
H02S	66	66	0	66	0.992395	3.93233	0.976757	43.0236	8.15694
H03A	93	93	0	93	2.70404	4.05617	0.98019	50.4792	11.0168
H03BS	834	834.5	0.926997	834.696	10.8146	6.23664	0.9968	312.46	156.045
H03R	504	504	0.062438	504.152	7.79548	5.56865	0.994004	166.764	85.9161
H03RS	1116	1116	0.0333184	1116.14	11.3523	6.69414	0.998312	592.448	212.26
H03S	135	135	0.498145	135.14	4.00906	4.14171	0.980907	52.3754	16.8012
H04A	80	80	0	80	1.69926	4.00832	0.978867	47.3199	9.72316
H04BS	1287	1290.75	4.21049	1287.85	13.2462	6.84956	0.998618	723.622	252.082
H04R	663	663	0.0999246	663.137	8.18716	5.96522	0.996225	264.898	116.104
H04RS	941	941.75	1.2558	941.622	9.88778	6.60668	0.998351	606.553	182.997
H04S	93	93	0	93	3.54692	4.04603	0.980002	50.0039	11.6015
H05A	116	116	0	116	3.28003	4.09689	0.980257	50.652	14.2789
H05BS	908	911.333	4.12896	908.706	9.01795	6.60304	0.998402	625.63	174.173
H05R	726	726	0.166552	726.135	8.6912	5.82062	0.99384	162.33	125.171
H05RS	766	766.5	1.29876	766.268	8.61471	6.42683	0.99806	515.464	151.023
H05S	453	453.5	1.29856	453.282	7.91825	4.79395	0.984802	65.7984	68.5563
H06A	222	222	0	222	5.83559	4.36766	0.982739	57.9349	31.2905
H06BS	857	857	0	857	9.6379	6.50266	0.998166	545.137	165.873
H06R	903	903.5	1.02734	903.42	11.7434	6.5381	0.998216	560.455	180.447
H06RS	887	887	0.0999436	887.135	11.0625	6.52681	0.998206	557.485	176.305
H06S	484	484	0.249742	484.151	7.48066	5.69578	0.995193	208.037	83.4328
H07A	87	87	0	NA	NA	4.03348	0.979281	48.2657	9.83047
H07BS	452	452	0	452	7.11038	5.48222	0.992776	138.435	77.1797
H07R	198	198	0	198	4.42217	4.19269	0.980351	50.8932	24.3194
H07RS	975	975	0	975	11.4769	6.60765	0.998322	595.943	191.386
H07S	80	80	0	80	2.52735	4.03541	0.979999	49.9972	9.26911
H08A	80	80	0	80	2.52735	4.03299	0.979979	49.9485	9.31736
H08BS	908	908	0.166575	908.138	8.2264	6.60572	0.998408	628.039	172.116
H08R	253	253	0	253	5.49164	4.2766	0.982002	55.5631	32.1742
H08RS	322	322	0.166408	322.16	6.68448	5.10461	0.990272	102.8	53.3823
H08S	296	296	0	296	5.11457	4.8566	0.989101	91.7473	39.7434
H09A	398	398.2	0.621494	398.528	5.15546	4.9419	0.989639	96.5159	52.0097
H09BS	991	991.375	0.826616	991.502	9.52791	6.70161	0.998584	706.003	189.618
H09R	702	702	0	702	9.48653	5.31448	0.990194	101.976	110.262
H09RS	1002	1002	0	1002	10.2405	6.671	0.998481	658.478	189.576
H09S	210	210	0	210	4.77294	4.32233	0.98222	56.2419	28.0137
P01	871	871.077	0.322432	871.325	10.9737	6.39549	0.997726	439.692	165.706
P10	1047	1047	0.0832935	1047.13	10.1814	6.76938	0.998668	750.666	206.995
P11	872	875	3.18383	873.134	11.0991	6.35318	0.99755	408.118	163.214
P12	626	626.25	0.736758	626.303	8.49828	6.14326	0.997315	372.4	117.327
P13	459	459	0.124864	459.139	7.90494	5.0737	0.988975	90.7061	70.6076
P14	522	524.5	3.16181	522.795	8.3664	5.40875	0.991748	121.187	85.0924
P15	890	890.6	1.18634	890.428	9.21372	6.33453	0.99706	340.163	158.406
P16	724	724	0.124914	724.142	7.40035	6.14548	0.996503	285.974	126.78
P17	915	915	0	915	7.2507	6.23646	0.996574	291.88	150.553
P18	1320	1320.4	0.792284	1320.68	10.8586	6.51298	0.996919	324.565	219.916
P19	908	908	0.0832874	908.136	8.52485	6.48474	0.99789	473.945	163.899
P02	807	807.111	0.409716	807.299	10.2548	6.33502	0.997631	422.06	151.262
P20	739	739	0	739	8.01116	6.31825	0.997681	431.145	138.913
P21	1481	1481.2	0.62158	1481.29	11.5519	7.00728	0.998804	836.022	274.133
P22	1144	1145.5	2.5977	1144.42	9.97005	6.81804	0.998674	754.061	219.101
P23	1018	1018	0	1018	8.48667	6.55141	0.997612	418.688	183.986
P24	848	848	0	848	8.83597	6.4489	0.997837	462.243	159.79
P03	503	503	0	503	6.8282	5.88209	0.996438	280.731	87.4244
P04	614	614	0	614	8.34126	6.13452	0.997329	374.456	113.962
P05	754	754	0.249834	754.145	8.62258	6.28512	0.997372	380.55	140.762
P06	693	693	0	693	9.4388	6.21902	0.997245	363.004	135.551
P07	962	962.2	0.621563	962.288	9.92149	6.56146	0.998087	522.622	182.834
P08	860	862	2.88639	860.577	9.70159	6.41316	0.997648	425.132	164.177
P09	1386	1386.33	0.926219	1386.27	11.5053	7.01933	0.998933	937.352	270.041
V10A	140	140	0	140	3.65963	4.12573	0.980978	52.5704	16.3322
V10BS	1302	1302.14	0.487003	1302.28	12.2858	6.89251	0.998638	734.399	251.928
V10R	693	693.429	0.91302	693.415	9.25032	5.05843	0.988014	83.431	101.246
V10RS	1107	1107.11	0.409722	1107.28	11.677	6.60894	0.997866	468.623	210.007
V10S	506	507.25	1.73277	507.305	7.50667	5.24783	0.99147	117.239	76.5497
V01A	434	434	0.166475	434.137	6.13852	5.46693	0.993752	160.058	69.1307
V01BS	724	724	0	724	8.29523	6.22641	0.997146	350.357	131.946
V01R	513	515.625	2.82818	514.521	8.26289	5.32946	0.991106	112.431	82.5909
V01RS	122	122	0	122	4.08917	4.46648	0.984355	63.9201	23.6658
V01S	62	62	0	62	0.991903	3.88547	0.975629	41.0331	9.11078
V02A	224	224	0.166294	224.316	3.59678	5.09748	0.992415	131.842	36.6923
V02R	467	817.631	67.2433	799.1	15.7465	5.19747	0.990538	105.682	149.497
V02RS	2514	2517.27	3.08734	2515.28	15.3464	7.5612	0.99935	1538.58	465.844
V02S	78	78	0	78	2.16321	3.95928	0.977642	44.7267	8.78134
V03A	83	83	0	83	1.95121	4.04795	0.980166	50.4175	10.1723
V03BS	469	469	0.0998933	469.159	7.96635	5.7816	0.99565	229.908	87.487
V03R	661	662	1.81783	661.407	8.33845	6.05623	0.996298	270.15	125.33
V03RS	891	891	0	891	9.81936	6.5445	0.99823	565.05	174.609
V03S	282	282	0	282	5.73406	4.60977	0.985682	69.8419	40.0912
V04A	78	78	0	78	2.67946	4.00365	0.979021	47.6657	9.70435
V04BS	506	507	1.81774	506.456	9.77025	5.60911	0.993336	150.054	95.1042
V04R	341	343.5	3.16156	342.102	7.35332	4.85314	0.988102	84.0508	52.8251
V04RS	682	682	0.0999267	682.145	9.14649	6.15696	0.996999	333.213	127.069
V04S	263	263	0	263	5.99746	4.48811	0.984094	62.8689	37.5224
V05A	98	98	0	98	1.39971	4.04451	0.979671	49.192	11.1773
V05BS	965	965	0	965	9.91121	6.62412	0.998386	619.453	185.264
V05R	783	783.111	0.409715	783.286	9.80848	6.25093	0.997034	337.156	146.877
V05RS	1145	1145.33	0.926203	1145.27	10.1005	6.83534	0.998725	784.171	223.194
V06A	305	305	0	305	5.35188	4.67483	0.986036	71.6129	44.0956
V06BS	1247	1247.5	1.02736	1247.42	10.3336	6.91842	0.998832	856.407	238.526
V06R	990	990	0	990	10.0435	6.54582	0.997974	493.612	182.028
V06RS	949	949	0.0713909	949.142	10.7819	6.6044	0.998358	609.109	186.765
V06S	179	179	0	179	4.71418	4.35463	0.98321	59.5597	24.4197
V07A	87	87	0	87	1.95348	3.97178	0.976692	42.904	9.73023
V07BS	965	965.25	0.736795	965.309	8.48337	6.62348	0.998365	611.653	179.847
V07R	285	285	0	285	5.73876	4.67124	0.986089	71.8834	41.527
V07RS	1062	1062.1	0.381954	1062.31	9.9839	6.71934	0.99852	675.587	201.116
V07S	77	77	0	77	1.39573	4.04413	0.980271	50.6879	9.20582
V08A	89	89	0	89	1.95454	4.03621	0.979826	49.5692	9.91518
V08BS	1264	1264	0	1264	10.0624	6.81762	0.998371	613.725	233.945
V08R	643	643.167	0.543568	643.285	8.06309	5.67232	0.99354	154.788	108.199
V08RS	961	961.333	0.926185	961.272	7.51796	6.67248	0.998512	672.197	178.795
V08S	75	75	0	75	1.94594	4.02883	0.97978	49.4559	8.92448
V09A	244	244	0	244	3.63273	5.02676	0.989934	99.3485	42.1523
V09BS	1121	1121.86	1.39533	1121.6	10.0241	6.59094	0.997375	380.882	205.738
V09R	715	716.2	1.84115	715.694	8.37371	5.66744	0.992917	141.191	117.907
V09RS	1895	1895.12	0.443859	1895.29	14.2233	7.13996	0.998559	694.113	359.702
V09S	569	569.25	0.62044	569.656	8.5936	5.01268	0.987845	82.2725	85.3678

## Sheet: S3
Table S3. ANOVA on the alpha diversity measures
Comparison between samples
Shannon
	aerial part	bulk soil	permeate	rhizosphere	root
bulk soil	3.1e-09
permeate	5.1e-10	0.60487
rhizosphere	1.1e-07	1	0.19333
root	0.00024	6e-05	8.4e-05	0.00061
stem	1	9.5e-09	6.6e-10	2e-07	0.00034
Simpson
	aerial part	bulk soil	permeate	rhizosphere	root
bulk soil	8.6e-09
permeate	1.5e-09	0.95713
rhizosphere	6e-08	1	0.14419
root	0.00068	2.8e-05	7.3e-05	0.00035
stem	1	5.9e-09	7.1e-10	1.1e-07	0.00045
Comparison between sampling times
Plant tissues (roots, stem, aerial part)
Shannon
	I	II	III	IV
II	1
III	1	0.935
IV	1	1	0.032
V	1	0.908	1	0.023
Simpson
	I	II	III	IV
II	1
III	1	1
IV	1	1	0.169
V	1	1	1	0.029
Bulk e rhizospheric soils
Shannon
	I	II	III	IV
II	1
III	0.47	1
IV	1	1	1
V	0.38	0.28	0.91	1
Simpson
	I	II	III	IV
II	1
III	0.59	0.75
IV	1	1	1
V	0.84	0.84	1	1
Permeate
Shannon
	II	III	IV
III	0.165
IV	1	0.195
V	0.052	1	0.13
Simpson
	II	III	IV
III	0.186
IV	0.078	0.013
V	0.061	0.699	0.013

## Sheet: S4
Table S4. PERMANOVA on the beta diversity measures
Comparison between samples
Site
pairs	Df	SumsOfSqs	F.Model	R2	p.value	p.adjusted
aerial part vs bulk soil	1	3.71312	12.3515	0.255452	0.001	0.015
aerial part vs root apparatus	1	0.648641	2.75922	0.0676956	0.008	0.12
aerial part vs rhizosphere	1	3.62058	11.4205	0.231089	0.001	0.015
aerial part vs stem	1	0.211269	1.58833	0.0411608	0.121	1
aerial part vs permeate	1	3.76888	12.4676	0.2289	0.001	0.015
bulk soil vs root apparatus	1	2.36511	6.24019	0.147731	0.001	0.015
bulk soil vs rhizosphere	1	0.719973	1.54664	0.0411925	0.001	0.015
bulk soil vs stem	1	4.10204	14.9043	0.298658	0.001	0.015
bulk soil vs permeate	1	1.3425	3.08484	0.0715993	0.001	0.015
root apparatus vs rhizosphere	1	2.02121	5.16551	0.119668	0.001	0.015
root apparatus vs stem	1	0.683494	3.26584	0.0811069	0.002	0.03
root apparatus vs permeate	1	2.30034	6.22579	0.129097	0.001	0.015
rhizosphere vs stem	1	3.99915	13.6284	0.269185	0.001	0.015
rhizosphere vs permeate	1	1.08227	2.4396	0.0548971	0.001	0.015
stem vs permeate	1	4.07732	14.528	0.261633	0.001	0.015
Comparison between sampling times
Plant tissues (roots, stem, aerial part)
pairs	Df	SumsOfSqs	F.Model	R2	p.value	p.adjusted
V vs I	1	0.926249	4.19061	0.160004	0.001	0.01
V vs II	1	0.376098	2.69019	0.108958	0.009	0.09
V vs III	1	0.382545	1.99813	0.0868821	0.053	0.53
V vs IV	1	0.137897	1.46321	0.062362	0.126	1
I vs II	1	0.624181	2.7126	0.109766	0.011	0.11
I vs III	1	0.486784	1.70172	0.0749601	0.072	0.72
I vs IV	1	1.12781	6.11131	0.217397	0.001	0.01
II vs III	1	0.259089	1.28926	0.0578424	0.208	1
II vs IV	1	0.381965	3.69699	0.143868	0.002	0.02
III vs IV	1	0.560143	3.65559	0.148266	0.002	0.02
Bulk e rhizospheric soils
pairs	Df	SumsOfSqs	F.Model	R2	p.value	p.adjusted
V vs I	1	0.770395	1.75372	0.127509	0.001	0.01
V vs II	1	1.02961	2.47417	0.150185	0.001	0.01
V vs III	1	0.864731	2.06289	0.128426	0.001	0.01
V vs IV	1	0.898343	2.16432	0.133895	0.001	0.01
I vs II	1	0.767418	1.7349	0.126313	0.001	0.01
I vs III	1	0.719645	1.61396	0.118552	0.003	0.03
I vs IV	1	0.746853	1.69321	0.123653	0.001	0.01
II vs III	1	0.834887	1.97935	0.123869	0.001	0.01
II vs IV	1	0.945757	2.2643	0.139219	0.001	0.01
III vs IV	1	0.838096	1.99204	0.124565	0.001	0.01
Permeates
pairs	Df	SumsofSqs	F.Model	R2	p. value	p. adj
II vs III	1	1.082	3.479	0.258	0.005	0.03
II vs IV	1	1.374	5.525	0.355	0.003	0.018
II vs V	1	0.929	2.586	0.205	0.003	0.018
III vs IV	1	1.618	6.555	0.395	0.003	0.018
III vs V	1	0.957	2.678	0.211	0.002	0.012
IV vs V	1	1.196	4.058	0.288	0.003	0.018

## Sheet: S5
Table S5. PERMANOVA analysis of clr transformed permeate samples
Permeates
	II	III	IV	V
II		0.127	0.369	0.004
III	0.122		0.03	0.018
IV	0.33	0.038		0.002
V	0.0052	0.022	0.003

## Sheet: S6
Table S6. differentially abundant ASVs in permeate samples
	domain	phylum	class	order	family	genus	species
ASV697	Bacteria	Proteobacteria	Alphaproteobacteria	Rhodobacterales	Rhodobacteraceae	NA	NA
ASV324	Bacteria	Bacteroidota	Bacteroidia	Flavobacteriales	Flavobacteriaceae	NA	NA
ASV602	Bacteria	Bacteroidota	Bacteroidia	Flavobacteriales	Flavobacteriaceae	NA	NA
ASV626	Bacteria	Bacteroidota	Bacteroidia	Flavobacteriales	Flavobacteriaceae	NA	NA
ASV855	Bacteria	Bacteroidota	Bacteroidia	Flavobacteriales	Flavobacteriaceae	NA	NA
ASV214	Bacteria	Actinobacteriota	Actinobacteria	Propionibacteriales	Propionibacteriaceae	Cutibacterium	NA
ASV2099	Bacteria	Bacteroidota	Bacteroidia	Flavobacteriales	Flavobacteriaceae	NA	NA
ASV319	Bacteria	Proteobacteria	Gammaproteobacteria	Oceanospirillales	Marinomonadaceae	Marinomonas	NA
ASV503	Bacteria	Patescibacteria	Parcubacteria	Candidatus Campbellbacteria	NA	NA	NA
ASV717	Bacteria	Patescibacteria	Parcubacteria	Candidatus Campbellbacteria	NA	NA	NA
ASV774	Bacteria	Patescibacteria	Parcubacteria	Candidatus Campbellbacteria	NA	NA	NA
ASV782	Bacteria	Proteobacteria	Alphaproteobacteria	Sphingomonadales	Sphingomonadaceae	NA	NA
ASV920	Bacteria	Proteobacteria	Alphaproteobacteria	Sphingomonadales	Sphingomonadaceae	NA	NA
ASV1063	Bacteria	Proteobacteria	Alphaproteobacteria	Sphingomonadales	Sphingomonadaceae	NA	NA
ASV1086	Bacteria	Proteobacteria	Alphaproteobacteria	Sphingomonadales	Sphingomonadaceae	NA	NA
ASV1096	Bacteria	Patescibacteria	Parcubacteria	Candidatus Campbellbacteria	NA	NA	NA
ASV1142	Bacteria	Proteobacteria	Alphaproteobacteria	Sphingomonadales	Sphingomonadaceae	NA	NA
ASV1380	Bacteria	Bacteroidota	Bacteroidia	Flavobacteriales	Flavobacteriaceae	NA	NA
ASV1425	Bacteria	Bacteroidota	Bacteroidia	Flavobacteriales	Flavobacteriaceae	NA	NA
ASV1941	Bacteria	Bacteroidota	Bacteroidia	Flavobacteriales	Flavobacteriaceae	NA	NA
ASV2198	Bacteria	Bacteroidota	Bacteroidia	Flavobacteriales	Flavobacteriaceae	NA	NA
ASV2340	Bacteria	Bacteroidota	Bacteroidia	Cytophagales	Cyclobacteriaceae	Mongoliitalea	NA
ASV3208	Bacteria	Proteobacteria	Alphaproteobacteria	Rhodobacterales	Rhodobacteraceae	Rhodobaculum	NA
ASV328	Bacteria	Firmicutes	Bacilli	Lactobacillales	Streptococcaceae	Streptococcus	NA
ASV1004	Bacteria	Bacteroidota	Bacteroidia	Flavobacteriales	Flavobacteriaceae	NA	NA
ASV1204	Bacteria	Bacteroidota	Bacteroidia	Flavobacteriales	Flavobacteriaceae	NA	NA
ASV1440	Bacteria	Proteobacteria	Alphaproteobacteria	Sphingomonadales	Sphingomonadaceae	NA	NA
ASV1550	Bacteria	Bacteroidota	Bacteroidia	NA	NA	NA	NA
ASV1608	Bacteria	Bacteroidota	Bacteroidia	Cytophagales	Cyclobacteriaceae	Mongoliitalea	NA
ASV2800	Bacteria	Bacteroidota	Bacteroidia	Flavobacteriales	Flavobacteriaceae	NA	NA
ASV2844	Bacteria	Bacteroidota	Bacteroidia	Flavobacteriales	Flavobacteriaceae	NA	NA
ASV3349	Bacteria	Bacteroidota	Bacteroidia	Flavobacteriales	Flavobacteriaceae	Flavobacterium	NA
ASV1346	Bacteria	Patescibacteria	Parcubacteria	Candidatus Campbellbacteria	NA	NA	NA
ASV1803	Bacteria	Proteobacteria	Alphaproteobacteria	Sphingomonadales	Sphingomonadaceae	NA	NA
ASV2240	Bacteria	Proteobacteria	Alphaproteobacteria	NA	NA	NA	NA
ASV1409	Bacteria	Bacteroidota	Bacteroidia	NA	NA	NA	NA
ASV1415	Bacteria	Bacteroidota	Bacteroidia	Cytophagales	Cyclobacteriaceae	Mongoliitalea	NA
ASV1424	Bacteria	Proteobacteria	Alphaproteobacteria	Sphingomonadales	Sphingomonadaceae	NA	NA
ASV2009	Bacteria	Patescibacteria	Parcubacteria	Candidatus Campbellbacteria	NA	NA	NA
ASV2169	Bacteria	Bacteroidota	Bacteroidia	Cytophagales	Cyclobacteriaceae	Mongoliitalea	NA
ASV2179	Bacteria	Proteobacteria	Alphaproteobacteria	Rhodobacterales	Rhodobacteraceae	Rhodobaculum	NA
ASV2197	Bacteria	Proteobacteria	Alphaproteobacteria	Sphingomonadales	Sphingomonadaceae	NA	NA
ASV2226	Bacteria	Proteobacteria	Alphaproteobacteria	Rhodobacterales	Rhodobacteraceae	Rhodobaculum	NA
ASV2238	Bacteria	Bacteroidota	Bacteroidia	Flavobacteriales	NA	NA	NA
ASV5139	Bacteria	Bdellovibrionota	Bdellovibrionia	Bdellovibrionales	Bdellovibrionaceae	Bdellovibrio	NA
ASV1954	Bacteria	Bacteroidota	Bacteroidia	Cytophagales	Cyclobacteriaceae	Mongoliitalea	NA
ASV2239	Bacteria	Bacteroidota	Bacteroidia	NA	NA	NA	NA
ASV2402	Bacteria	Proteobacteria	Gammaproteobacteria	Gammaproteobacteria Incertae Sedis	Unknown Family_4	Wenzhouxiangella	NA
ASV3235	Bacteria	Proteobacteria	Gammaproteobacteria	Gammaproteobacteria Incertae Sedis	Unknown Family_4	Wenzhouxiangella	NA
ASV303	Bacteria	Proteobacteria	Gammaproteobacteria	Pseudomonadales	Pseudomonadaceae	Pseudomonas	NA
ASV1903	Bacteria	Proteobacteria	Alphaproteobacteria	Sphingomonadales	Sphingomonadaceae	NA	NA
ASV2401	Bacteria	Proteobacteria	Alphaproteobacteria	Rhodobacterales	Rhodobacteraceae	NA	NA
ASV2496	Bacteria	Proteobacteria	Gammaproteobacteria	Gammaproteobacteria Incertae Sedis	Unknown Family_4	Wenzhouxiangella	NA
ASV3325	Bacteria	Firmicutes	Symbiobacteriia	Symbiobacteriales	Symbiobacteraceae	Symbiobacterium	NA
ASV219	Bacteria	Patescibacteria	Parcubacteria	Candidatus Campbellbacteria	NA	NA	NA
ASV355	Bacteria	Proteobacteria	Gammaproteobacteria	Pseudomonadales	Pseudomonadaceae	Pseudomonas	NA
ASV711	Bacteria	Patescibacteria	Parcubacteria	Candidatus Campbellbacteria	NA	NA	NA
ASV1466	Bacteria	Proteobacteria	Alphaproteobacteria	Rhodobacterales	Rhodobacteraceae	NA	NA
ASV1792	Bacteria	Proteobacteria	Gammaproteobacteria	Oceanospirillales	NA	NA	NA
ASV2021	Bacteria	Bacteroidota	Bacteroidia	NA	NA	NA	NA
ASV2135	Bacteria	Firmicutes	Bacilli	Acholeplasmatales	Acholeplasmataceae	Acholeplasma	NA
ASV2654	Bacteria	Actinobacteriota	Actinobacteria	Nitriliruptorales	Nitriliruptoraceae	NA	NA
ASV2820	Bacteria	Proteobacteria	Alphaproteobacteria	Rhodobacterales	Rhodobacteraceae	Rhodobaculum	NA
ASV2961	Bacteria	Proteobacteria	Alphaproteobacteria	Rhodobacterales	Rhodobacteraceae	Rhodobaculum	NA
ASV2983	Bacteria	Proteobacteria	Alphaproteobacteria	Sphingomonadales	Sphingomonadaceae	NA	NA
ASV1955	Bacteria	Proteobacteria	Gammaproteobacteria	Oceanospirillales	NA	NA	NA
ASV183	Bacteria	Patescibacteria	Parcubacteria	Candidatus Campbellbacteria	NA	NA	NA
ASV2636	Bacteria	Bacteroidota	Bacteroidia	Flavobacteriales	Flavobacteriaceae	NA	NA
ASV3319	Bacteria	Proteobacteria	Alphaproteobacteria	Sphingomonadales	Sphingomonadaceae	NA	NA
ASV3379	Bacteria	Patescibacteria	Parcubacteria	Candidatus Campbellbacteria	NA	NA	NA
ASV3393	Bacteria	Patescibacteria	Gracilibacteria	JGI 0000069-P22	NA	NA	NA
ASV3477	Bacteria	Bacteroidota	Rhodothermia	Balneolales	Balneolaceae	CK06-06-Mud-MAS4B-21	NA
ASV3478	Bacteria	Proteobacteria	Gammaproteobacteria	Alteromonadales	Idiomarinaceae	Idiomarina	NA
ASV3681	Bacteria	Proteobacteria	Gammaproteobacteria	Aeromonadales	Aeromonadaceae	Aeromonas	NA
ASV3682	Bacteria	Firmicutes	NA	NA	NA	NA	NA
ASV4619	Bacteria	Proteobacteria	Alphaproteobacteria	Rickettsiales	Rickettsiaceae	NA	NA
ASV653	Bacteria	Proteobacteria	Gammaproteobacteria	Pseudomonadales	Pseudomonadaceae	Pseudomonas	NA
ASV870	Bacteria	Patescibacteria	Parcubacteria	Candidatus Kaiserbacteria	NA	NA	NA
ASV906	Bacteria	Bacteroidota	Bacteroidia	Flavobacteriales	Flavobacteriaceae	Planktosalinus	NA
ASV1438	Bacteria	Acidobacteriota	Acidobacteriae	PAUC26f	NA	NA	NA
ASV2087	Bacteria	Bacteroidota	Rhodothermia	Balneolales	Balneolaceae	CK06-06-Mud-MAS4B-21	NA
ASV3095	Bacteria	Proteobacteria	Alphaproteobacteria	Rhodobacterales	Rhodobacteraceae	NA	NA
ASV3675	Bacteria	Proteobacteria	Alphaproteobacteria	Rhodobacterales	Rhodobacteraceae	NA	NA
ASV3704	Bacteria	Proteobacteria	Gammaproteobacteria	Gammaproteobacteria Incertae Sedis	Unknown Family_4	Wenzhouxiangella	NA
ASV3949	Bacteria	Patescibacteria	Parcubacteria	Candidatus Campbellbacteria	NA	NA	NA
ASV4016	Bacteria	Proteobacteria	Gammaproteobacteria	Gammaproteobacteria Incertae Sedis	Unknown Family_4	Wenzhouxiangella	NA
ASV4228	Bacteria	Bacteroidota	Rhodothermia	Balneolales	Balneolaceae	CK06-06-Mud-MAS4B-21	NA
ASV4237	Bacteria	Patescibacteria	Parcubacteria	Candidatus Vogelbacteria	NA	NA	NA
ASV4320	Bacteria	Proteobacteria	Alphaproteobacteria	Sphingomonadales	Sphingomonadaceae	NA	NA
ASV4375	Bacteria	Proteobacteria	Gammaproteobacteria	Alteromonadales	Idiomarinaceae	Idiomarina	NA
ASV4455	Bacteria	Bacteroidota	Bacteroidia	Flavobacteriales	NA	NA	NA
ASV262	Bacteria	Patescibacteria	Parcubacteria	Candidatus Campbellbacteria	NA	NA	NA
ASV528	Bacteria	Firmicutes	Bacilli	Bacillales	Bacillaceae	Anaerobacillus	NA
ASV4546	Bacteria	Firmicutes	NA	NA	NA	NA	NA
ASV1146	Bacteria	NB1-j	NA	NA	NA	NA	NA
ASV2310	Bacteria	Proteobacteria	Gammaproteobacteria	Pseudomonadales	Pseudomonadaceae	Pseudomonas	NA
ASV5367	Bacteria	Chloroflexi	JG30-KF-CM66	NA	NA	NA	NA
ASV1153	Bacteria	Patescibacteria	Parcubacteria	Candidatus Kaiserbacteria	NA	NA	NA
ASV312	Bacteria	Patescibacteria	Parcubacteria	Candidatus Campbellbacteria	NA	NA	NA
ASV1266	Bacteria	Proteobacteria	Gammaproteobacteria	Oceanospirillales	Marinomonadaceae	Marinomonas	NA
ASV1365	Bacteria	Bacteroidota	Bacteroidia	Flavobacteriales	Flavobacteriaceae	Planktosalinus	NA
ASV3849	Bacteria	Proteobacteria	Gammaproteobacteria	Alteromonadales	Idiomarinaceae	Idiomarina	NA
ASV1490	Bacteria	Patescibacteria	Parcubacteria	Candidatus Campbellbacteria	NA	NA	NA
ASV1302	Bacteria	Patescibacteria	Parcubacteria	Candidatus Kaiserbacteria	NA	NA	NA
ASV543	Bacteria	Proteobacteria	Alphaproteobacteria	Rhodobacterales	Rhodobacteraceae	NA	NA
ASV1681	Bacteria	NB1-j	NA	NA	NA	NA	NA
ASV3951	Bacteria	Chloroflexi	Dehalococcoidia	SAR202 clade	NA	NA	NA
ASV4126	Bacteria	Proteobacteria	Gammaproteobacteria	NA	NA	NA	NA
ASV2056	Bacteria	Proteobacteria	Gammaproteobacteria	Oceanospirillales	Marinomonadaceae	Marinomonas	NA
ASV1765	Bacteria	NB1-j	NA	NA	NA	NA	NA
ASV398	Bacteria	Patescibacteria	Parcubacteria	Candidatus Campbellbacteria	NA	NA	NA
ASV675	Bacteria	Proteobacteria	Alphaproteobacteria	Rhodobacterales	Rhodobacteraceae	NA	NA
ASV1974	Bacteria	Bacteroidota	Bacteroidia	Flavobacteriales	Flavobacteriaceae	Planktosalinus	NA
ASV2450	Bacteria	Proteobacteria	Gammaproteobacteria	Oceanospirillales	Marinomonadaceae	Marinomonas	NA
ASV1975	Bacteria	NB1-j	NA	NA	NA	NA	NA
ASV560	Bacteria	Proteobacteria	Alphaproteobacteria	Rhodobacterales	Rhodobacteraceae	NA	NA
ASV2160	Bacteria	Bacteroidota	Bacteroidia	Sphingobacteriales	Lentimicrobiaceae	Lentimicrobium	NA
ASV546	Bacteria	Bacteroidota	Bacteroidia	Flavobacteriales	Flavobacteriaceae	Planktosalinus	NA
ASV746	Bacteria	Bacteroidota	Bacteroidia	Flavobacteriales	Flavobacteriaceae	Planktosalinus	NA
ASV1306	Bacteria	Patescibacteria	Saccharimonadia	Saccharimonadales	NA	NA	NA
ASV514	Bacteria	Proteobacteria	Gammaproteobacteria	Oceanospirillales	Marinomonadaceae	Marinomonas	NA
ASV2471	Bacteria	Chloroflexi	Chloroflexia	Thermomicrobiales	AKYG1722	NA	NA
ASV699	Bacteria	Bacteroidota	Bacteroidia	Sphingobacteriales	Lentimicrobiaceae	Lentimicrobium	NA
ASV708	Bacteria	Proteobacteria	Gammaproteobacteria	Oceanospirillales	Marinomonadaceae	Marinomonas	NA
ASV991	Bacteria	Proteobacteria	Gammaproteobacteria	Pseudomonadales	Pseudomonadaceae	Pseudomonas	NA
ASV517	Bacteria	Proteobacteria	Alphaproteobacteria	Rhodobacterales	Rhodobacteraceae	NA	NA
ASV261	Bacteria	Patescibacteria	Parcubacteria	Candidatus Vogelbacteria	NA	NA	NA
ASV491	Bacteria	Bacteroidota	Bacteroidia	Sphingobacteriales	Lentimicrobiaceae	Lentimicrobium	NA
ASV1132	Bacteria	Proteobacteria	Alphaproteobacteria	Rhodobacterales	Rhodobacteraceae	NA	NA
ASV1192	Bacteria	Proteobacteria	Alphaproteobacteria	Rhodobacterales	Rhodobacteraceae	NA	NA
ASV2371	Bacteria	Bacteroidota	Bacteroidia	Flavobacteriales	Flavobacteriaceae	Planktosalinus	NA
ASV567	Bacteria	Proteobacteria	Gammaproteobacteria	Pseudomonadales	Pseudomonadaceae	Pseudomonas	NA
ASV943	Bacteria	Patescibacteria	Parcubacteria	Candidatus Campbellbacteria	NA	NA	NA
ASV917	Bacteria	Proteobacteria	Gammaproteobacteria	Oceanospirillales	Marinomonadaceae	Marinomonas	NA
ASV849	Bacteria	Proteobacteria	Gammaproteobacteria	Oceanospirillales	Marinomonadaceae	Marinomonas	NA
ASV1102	Bacteria	Proteobacteria	Gammaproteobacteria	Oceanospirillales	Marinomonadaceae	Marinomonas	NA
ASV1330	Bacteria	Proteobacteria	Gammaproteobacteria	Oceanospirillales	Marinomonadaceae	Marinomonas	NA
ASV1386	Bacteria	Proteobacteria	Alphaproteobacteria	Rhodobacterales	Rhodobacteraceae	NA	NA
ASV788	Bacteria	Proteobacteria	Alphaproteobacteria	Rhodobacterales	Rhodobacteraceae	NA	NA
ASV1110	Bacteria	Proteobacteria	Gammaproteobacteria	Oceanospirillales	Marinomonadaceae	Marinomonas	NA
ASV972	Bacteria	Bacteroidota	Bacteroidia	Sphingobacteriales	Lentimicrobiaceae	Lentimicrobium	NA
ASV1253	Bacteria	Proteobacteria	Gammaproteobacteria	Oceanospirillales	Marinomonadaceae	Marinomonas	NA
ASV1174	Bacteria	Bacteroidota	Bacteroidia	Sphingobacteriales	Lentimicrobiaceae	Lentimicrobium	NA
ASV1713	Bacteria	Proteobacteria	Alphaproteobacteria	Rhodobacterales	Rhodobacteraceae	NA	NA
ASV1836	Bacteria	Proteobacteria	Alphaproteobacteria	Rhodobacterales	Rhodobacteraceae	NA	NA
ASV1835	Bacteria	Proteobacteria	Alphaproteobacteria	Rhodobacterales	Rhodobacteraceae	NA	NA
ASV1734	Bacteria	Proteobacteria	Gammaproteobacteria	Oceanospirillales	Marinomonadaceae	Marinomonas	NA
ASV1862	Bacteria	Bacteroidota	Bacteroidia	Sphingobacteriales	Lentimicrobiaceae	Lentimicrobium	NA
ASV1780	Bacteria	Bacteroidota	Bacteroidia	Sphingobacteriales	Lentimicrobiaceae	Lentimicrobium	NA
ASV1285	Bacteria	Patescibacteria	Microgenomatia	Candidatus Collierbacteria	NA	NA	NA
ASV1942	Bacteria	Proteobacteria	Gammaproteobacteria	Oceanospirillales	Marinomonadaceae	Marinomonas	NA
ASV2172	Bacteria	Patescibacteria	Parcubacteria	NA	NA	NA	NA
ASV2481	Bacteria	Proteobacteria	Gammaproteobacteria	Burkholderiales	Nitrosomonadaceae	oc32	NA
ASV1560	Bacteria	Bacteroidota	Bacteroidia	Sphingobacteriales	Lentimicrobiaceae	Lentimicrobium	NA
ASV1075	Bacteria	Patescibacteria	Parcubacteria	Candidatus Adlerbacteria	NA	NA	NA
ASV329	Bacteria	Patescibacteria	Parcubacteria	Candidatus Vogelbacteria	NA	NA	NA
ASV2183	Bacteria	Proteobacteria	Alphaproteobacteria	Rhodobacterales	Rhodobacteraceae	NA	NA
ASV1764	Bacteria	Patescibacteria	Parcubacteria	Candidatus Kaiserbacteria	NA	NA	NA
ASV1315	Bacteria	Proteobacteria	Gammaproteobacteria	Chromatiales	Chromatiaceae	Candidatus Thiobios	NA
ASV1816	Bacteria	Proteobacteria	Alphaproteobacteria	Caulobacterales	Hyphomonadaceae	SWB02	NA
ASV1085	Bacteria	Planctomycetota	Phycisphaerae	Phycisphaerales	Phycisphaeraceae	NA	NA
ASV1656	Bacteria	Bacteroidota	Bacteroidia	Chitinophagales	Saprospiraceae	Membranicola	NA
ASV1435	Bacteria	Patescibacteria	Saccharimonadia	Saccharimonadales	NA	NA	NA
ASV963	Bacteria	Actinobacteriota	Actinobacteria	Propionibacteriales	Propionibacteriaceae	Cutibacterium	NA
ASV2404	Bacteria	Proteobacteria	Gammaproteobacteria	Burkholderiales	Burkholderiaceae	Limnobacter	NA
ASV1790	Bacteria	Patescibacteria	Parcubacteria	NA	NA	NA	NA
ASV2689	Bacteria	Patescibacteria	Microgenomatia	Candidatus Pacebacteria	NA	NA	NA
ASV1202	Bacteria	Planctomycetota	Brocadiae	Brocadiales	Brocadiaceae	Candidatus Kuenenia	NA
ASV1237	Bacteria	Proteobacteria	Alphaproteobacteria	NA	NA	NA	NA
ASV526	Bacteria	Patescibacteria	Parcubacteria	Candidatus Adlerbacteria	NA	NA	NA
ASV1078	Bacteria	Bacteroidota	Bacteroidia	Flavobacteriales	Cryomorphaceae	Vicingus	NA
ASV2766	Bacteria	Bacteroidota	Ignavibacteria	Ignavibacteriales	PHOS-HE36	NA	NA
ASV682	Bacteria	Patescibacteria	Parcubacteria	Candidatus Adlerbacteria	NA	NA	NA
ASV1314	Bacteria	Patescibacteria	Saccharimonadia	Saccharimonadales	NA	NA	NA
ASV302	Bacteria	Proteobacteria	Alphaproteobacteria	Rhodobacterales	Rhodobacteraceae	Paracoccus	NA
ASV583	Bacteria	Proteobacteria	Gammaproteobacteria	Vibrionales	Vibrionaceae	Vibrio	NA
ASV2802	Bacteria	Verrucomicrobiota	Chlamydiae	Chlamydiales	NA	NA	NA
ASV2342	Bacteria	Patescibacteria	Saccharimonadia	Saccharimonadales	NA	NA	NA
ASV2064	Bacteria	Patescibacteria	Saccharimonadia	Saccharimonadales	NA	NA	NA
ASV4541	Bacteria	Proteobacteria	Gammaproteobacteria	Burkholderiales	Comamonadaceae	NA	NA
ASV1269	Bacteria	Proteobacteria	Gammaproteobacteria	Burkholderiales	Burkholderiaceae	Limnobacter	NA
ASV1167	Bacteria	Proteobacteria	Gammaproteobacteria	Alteromonadales	Alteromonadaceae	Rheinheimera	NA
ASV986	Bacteria	Patescibacteria	Parcubacteria	Candidatus Adlerbacteria	NA	NA	NA
ASV2826	Bacteria	Proteobacteria	Gammaproteobacteria	Oceanospirillales	NA	NA	NA
ASV88	Bacteria	Proteobacteria	Gammaproteobacteria	Pseudomonadales	Pseudomonadaceae	Pseudomonas	NA
ASV131	Bacteria	Proteobacteria	Gammaproteobacteria	Pseudomonadales	Pseudomonadaceae	Pseudomonas	NA
ASV123	Bacteria	Proteobacteria	Gammaproteobacteria	Pseudomonadales	Pseudomonadaceae	Pseudomonas	NA
ASV132	Bacteria	Proteobacteria	Gammaproteobacteria	Pseudomonadales	Pseudomonadaceae	Pseudomonas	NA
ASV186	Bacteria	Proteobacteria	Gammaproteobacteria	Pseudomonadales	Pseudomonadaceae	Pseudomonas	NA
ASV199	Bacteria	Proteobacteria	Gammaproteobacteria	Pseudomonadales	Pseudomonadaceae	Pseudomonas	NA
ASV204	Bacteria	Proteobacteria	Gammaproteobacteria	Enterobacterales	Yersiniaceae	Serratia	NA
ASV236	Bacteria	Proteobacteria	Gammaproteobacteria	Pseudomonadales	Pseudomonadaceae	Pseudomonas	NA
ASV267	Bacteria	Bacteroidota	Bacteroidia	Flavobacteriales	Flavobacteriaceae	Planktosalinus	NA
ASV336	Bacteria	Bacteroidota	Bacteroidia	Flavobacteriales	Flavobacteriaceae	Planktosalinus	NA
ASV415	Bacteria	Bacteroidota	Bacteroidia	Flavobacteriales	Flavobacteriaceae	Planktosalinus	NA
ASV437	Bacteria	Bacteroidota	Bacteroidia	Flavobacteriales	Flavobacteriaceae	Planktosalinus	NA
ASV100	Bacteria	Proteobacteria	Gammaproteobacteria	Pseudomonadales	Moraxellaceae	Acinetobacter	NA

## Sheet: S7
Table S7. Identified metabolic pathways
pathway	P01	P10	P11	P12	P13	P14	P15	P16	P17	P18	P19	P02	P20	P21	P22	P23	P24	P03	P04	P05	P06	P07	P08	P09
1CMET2-PWY	20065,6532124971	18193,5991509121	22189,5067667285	15905,1111973268	38627,5389786062	31088,2465478291	28463,4616206141	25968,4739177505	48704,6096435169	62281,2426435358	22569,7469145374	20492,5977474736	13917,1651726608	35256,5697121145	22416,9647510381	26141,7714379674	16965,1770685643	19054,1639800469	16078,1037616315	19133,2236104694	13624,2154976917	21058,9990938606	18458,3827485762	26927,1338068565
3-HYDROXYPHENYLACETATE-DEGRADATION-PWY	1655,0237455968	1403,7360734343	2058,0336714986	1428,7874374563	3053,7773932419	2413,0559804257	1997,4537096689	2101,5729539346	3601,2278588326	5313,5236524956	2652,3494730232	1878,7739248636	1335,4189969363	3562,3453312851	2599,106724368	2609,9489331043	1739,4771407025	1641,7296629255	1574,0630128932	1578,7066457308	1281,3024632514	1745,7590556549	1454,6468687316	1404,6970343178
AEROBACTINSYN-PWY	35,9225011744	176,7277101394	412,2587440683	251,1542028889	0	0	0	86,5638727959	0	189,9494836712	345,9302795007	90,1290893015	85,6613838423	121,1488359338	110,4668158446	71,0059498781	62,2557166423	23,874498867	0	0	0	113,3652056769	0	245,8813837901
ALL-CHORISMATE-PWY	7254,4660611632	7492,3414936087	8896,0563994469	5464,8835967951	7600,6075978895	6614,0649951317	9475,4341136383	6923,8732120281	13276,2350387398	20034,5629633767	8518,2433245788	7190,2856253913	5315,587526512	14337,4788163425	8408,2983020279	11461,9142810348	6683,4667952233	6922,2109504104	5437,6540114401	7540,025527286	4114,8059477208	7005,5041790207	6039,4265780863	9429,2804108273
ANAEROFRUCAT-PWY	21065,4708687321	19900,3132375853	23747,6239166465	17076,1494590912	45768,034061589	36479,5047474427	32913,4719873142	29943,7479496942	57312,9529038785	73507,5735757602	23873,561194796	21065,4128567745	15221,7748120877	38809,4625644873	25840,3352303209	31571,3602051285	20387,2568353279	22273,5790154593	19252,6270805034	21888,1571836001	15403,4047623373	22101,4392061544	19242,5592220056	29419,4699405314
ANAGLYCOLYSIS-PWY	27295,3403759111	25535,2843314218	29549,7672372417	21209,5992849714	47673,4293362979	38275,6612776599	36341,3402253739	32751,7171537695	61582,3278183162	79558,0016701876	31665,5305032625	27466,2361005432	19713,7422356863	47772,7718885297	30818,4624144715	37082,0585648076	24301,465585053	25623,2625400563	21558,6107163293	25423,2626789892	17979,4122516799	28289,0343536925	24929,4429284592	36864,8043098717
ARG+POLYAMINE-SYN	8768,7970104914	7967,9817645446	11314,507708798	7456,1791717416	13288,9081434234	10403,0886545206	11734,6023631258	10024,0340093806	18290,937707904	23327,0501532456	11759,9868886052	9191,7105180988	6523,7431430446	18797,305930252	11162,0447333029	14683,877469481	8533,8041742565	8180,3969729056	7833,103383818	8800,2644423492	6510,2543215281	8997,2535594462	7126,7925227458	11832,3521996944
ARGDEG-PWY	97,3430125297	268,0872962749	844,893469917	421,7382328126	0	0	0	0	0	308,8102702091	1020,6907197503	153,4306980883	205,5846230563	306,5809758599	93,097761125	34,8764425218	0	0	0	0	0	0	0	0
ARGORNPROST-PWY	4489,6584880022	4380,641183046	4431,8304275513	3386,1580815618	9264,9825867289	6926,7804654934	6296,9535942288	5530,5088796343	10681,8386699758	12788,7286776177	5419,1342281403	4863,4030772729	2814,8976206667	8632,4819253657	5910,1871314125	8271,9379685774	5045,70434591	4785,0755855852	3927,6550658219	5403,2336654108	3744,4208018029	4764,3896507187	4641,4537986717	5816,0464300082
ARGSYN-PWY	24408,3107464529	23338,2780096179	26572,6942272083	19320,9387929524	43219,7691685523	34571,9403604661	32348,2060552648	29303,7463014204	55983,5808527124	71654,2238650381	28568,9779457399	24390,3733198333	17500,6144654631	42030,0933162127	27455,497353784	33206,1084364089	21782,2720986378	23006,5359357783	19512,7594329703	23098,049683319	16294,0951433762	25219,0397923393	22367,0102199671	32982,7269289376
ARGSYNBSUB-PWY	26629,114553732	25362,9172143103	28952,0366730541	21001,960797581	47419,0030472801	37931,6447502322	35241,3589793707	31951,5987799051	61242,1663924416	78475,3296752203	30941,5590185929	26643,8742841882	19007,2208314352	45631,9278329591	29906,5783756891	35974,2955039307	23620,6226541332	25116,2802453651	21196,3862490845	25066,2789966546	17718,0244482969	27807,4069912115	24353,5951948301	36097,5547630939
ARO-PWY	26748,7130472445	25169,6235234705	29146,8074176418	21426,1034370968	45663,603419397	36511,5152532209	34957,0859841227	30682,6988824	58774,0576764943	76746,7967888654	30681,6130380777	26958,0629670313	19242,3964314749	47091,9587092441	30183,2633952733	35756,2170440087	23334,6475991308	24536,1662323049	20745,1197505117	24770,1826882118	17533,3647780884	27626,2779377557	24014,7710517373	36249,6723534526
ASPASN-PWY	5956,6297671926	6811,4555906221	8016,1945186422	5501,6118519139	12319,2745607451	9992,9991228736	11371,4790334027	9540,4923859108	19117,2700423699	26243,6659856409	9425,4564749644	6039,7722717646	5292,1811310235	12871,5771257876	8674,8933628535	11318,5888643109	6434,1087797609	7176,1177617917	6148,4743158417	7428,6901504903	5235,0725676404	7327,4289011213	6262,8977203053	9736,2846296536
AST-PWY	941,7714013868	518,8515584281	1351,7884046901	617,6448441293	252,1531123369	279,1074955419	1111,6279829209	837,2586568041	1404,2522009281	2911,3140288072	1562,8555910007	1111,4712124963	743,8219411284	1719,4634592909	1348,2716074494	1446,7093973491	1108,1879038533	379,0543018751	909,8472687246	575,1001804326	568,2606896957	1405,720362403	1070,1284256974	1069,99162777
BIOTIN-BIOSYNTHESIS-PWY	10138,9765760724	8583,7831808812	11396,9802060989	7750,9159846543	9260,7135160099	7642,2234978678	9487,9827494053	7029,9856636453	13880,2794447609	20373,5268815129	11420,1820807875	10936,9667355348	7017,3947230907	18177,3736817891	10456,8600003845	11150,6415936598	6411,4460989045	7192,7494289426	6608,2395470075	7286,2886721678	5338,2900186903	10942,5814589809	8504,3133786976	12455,5850728176
BRANCHED-CHAIN-AA-SYN-PWY	38507,6244461161	35606,2546571295	40324,5958266065	29471,2601666927	64624,9094445661	51757,1383813192	49212,0703873098	44515,7574185732	84516,8114227272	108006,892797121	43895,8251587006	38666,7591766978	27344,4927914901	66221,8686868509	42171,5059050638	50624,3383434643	33335,0073782317	35103,3500897588	30295,3619004924	35940,2897964043	25620,6500231543	39783,8948670338	33867,3408674759	50962,4623988579
CALVIN-PWY	27773,5665113186	26044,1445605601	30026,3653782808	21892,710707483	55016,3718755905	43704,681351932	39301,0536866227	35829,5380747069	68302,937392328	88053,3105917411	31729,8875572564	27637,9446383354	19870,2107826799	48272,2672550266	31521,6956316196	37927,5421915951	24901,1740020935	27124,9779837432	22880,6990172473	27189,7947754788	19199,3878827294	28740,7420078719	25323,2831961116	38153,6276978461
CATECHOL-ORTHO-CLEAVAGE-PWY	1105,1724148921	1033,6742874111	1076,2445366525	420,5271089341	1241,0752933116	1200,4313566886	1290,5419970566	933,4724427626	2231,6466830313	2261,9048881643	1893,0976578273	1379,730151352	942,8046285237	3091,3893038995	1636,6899587699	2135,945396126	1162,2720984161	570,7971639712	593,6672223259	1253,9106426302	662,8917903875	1898,9559781262	1334,6759073451	1350,7265676716
CENTFERM-PWY	1595,5544617808	1311,0201204551	2030,1675754594	1118,3442764998	2259,8464829983	1330,2965851175	1881,2421497339	1935,2831359046	3762,5386110635	4608,8108060775	1907,7282700614	1600,4098066118	1148,2725688972	3733,8302306221	1536,5465641217	2572,9981655754	1616,7002119749	1967,6656045557	1735,1891716552	2248,4549544871	1796,1170619159	1876,4834458389	1648,6866530487	1433,6733736605
CHLOROPHYLL-SYN	326,5154183501	201,873659645	503,1923721977	47,736256382	41,1007314156	37,6949938066	212,9778558855	749,7387065266	180,2274605958	1367,7461809264	545,2033030784	238,0203510292	297,6394483656	503,1545962369	561,3306397295	524,0233898492	233,1821370044	486,8681395895	258,5262719631	93,6981878141	196,377984515	255,0994382485	177,1197426086	539,8951611678
COA-PWY	25424,5845010181	23701,0984466881	27315,9167214754	19641,9403010008	43601,5153678005	35105,5921155367	33382,4679174321	30260,7866169385	57139,5001313131	73052,8621502014	28913,9425744189	25364,2665476772	18068,3244417065	43667,7422949964	28249,5744189253	33430,8429289871	22072,4046309553	23429,1805054267	19621,8533370794	23011,4414866879	16220,8541304618	26108,171104874	23024,9431777877	34199,1998260908
COBALSYN-PWY	10895,9723240301	10050,5173336472	11237,1874786299	7973,6965987688	16444,2089251047	13153,1378522614	12931,1208634643	11975,9129151322	21031,4532445089	26098,969011047	12736,2992498359	10983,74113201	7509,7930864707	19344,7276366387	12288,8475193091	13955,0462000903	8019,929825908	10142,0928148541	9275,1313600021	11255,2931662777	7549,8212268087	11304,204845066	8756,2588819397	14682,6990695725
CODH-PWY	2441,6388989657	3100,9107612443	2337,3433483849	2199,4163150094	4473,4425200495	3821,2683395887	3104,8782977446	2952,8728459486	5959,9398794721	7871,5416045585	4163,9101312759	2924,5723768879	1959,8991408358	3626,0878203539	3250,4716259624	4256,0473408664	3129,6445196078	2322,2689125939	2101,9639601543	2620,331975751	2025,9670979077	3009,9433121019	3109,4531121546	4020,4259293145
COLANSYN-PWY	20710,2868723256	19271,0760248307	21420,590469117	16036,6616665621	31142,1309481756	25085,0130774445	25158,7994051084	21896,8875723992	41397,3170019418	56571,1628099095	22792,2031820223	20655,9763772614	14719,211487199	36349,4436095555	22460,6411626563	27553,7503928173	18374,7301870339	18187,1627372213	15315,4589428434	18969,7468669071	13614,3917681212	22183,5775844864	18935,2206797673	27886,765937867
COMPLETE-ARO-PWY	28216,0738614091	26526,790571072	30763,693091423	22592,5554653318	47820,6770097446	38248,7516977915	36746,6479962653	32230,6027945233	61685,5187899703	80607,448936051	32427,8223945205	28437,3080371415	20352,4820150638	49623,9379962455	31779,3288801431	37707,3159870491	24616,0852773046	25816,2759659859	21825,810874506	26041,018486914	18433,9973989371	29100,181570844	25314,8815350443	38203,8839300309
CRNFORCAT-PWY	2015,545216896	2240,3983706489	3580,5496943176	2760,1127847182	16223,8593402499	12807,2337997228	9486,1214038116	9160,5558911346	18096,1076840479	22244,2417106176	1994,5465362493	1789,0397901104	1495,7598120431	3633,5893999964	4028,4134464346	4740,7816473263	3274,064453059	4891,5157469734	3985,1162889539	4163,1628760423	2558,4450038847	2408,7148490898	2559,8810429665	4280,2037552772
DAPLYSINESYN-PWY	22859,6291596627	21187,8730972525	24669,9428370519	17648,4156967093	42799,3111735574	34185,1930766378	31560,9817651816	28190,9515506709	53811,502278898	67972,9425205744	25815,4512708413	22725,5988721419	15928,7111192497	40231,3085353583	25788,3425675128	31394,60131262	20228,1468543268	22022,1192342065	19162,730806297	21996,2059901145	15404,4678064254	23397,7305439989	19858,9049609531	30545,6051926582
DENITRIFICATION-PWY	1478,4320395807	1243,9133228012	2136,4049279692	1192,4688824749	859,6909964566	941,2104751048	1515,5311034887	1320,3241239994	2159,9153850068	3341,646950756	1552,7372423564	1553,794301018	1048,1467599798	3142,0861539883	1897,3628460419	2343,4038682343	1571,406462246	1611,3082236262	1267,604094487	1376,1248932092	957,4932876101	1603,1237029953	1721,8183318551	2123,7371051006
DENOVOPURINE2-PWY	7182,7747052904	5957,3004748922	8734,3674403108	6254,8467243655	2414,9131641504	330,9105945365	6884,0329523346	7841,5472496846	16776,5937056163	19970,8459452616	12759,7284628333	7932,7496923415	7320,1057360875	15037,249406521	9520,9878526497	13856,3349727354	8534,5926073723	3938,2160817962	4736,4123718211	6499,500138026	5077,1455043224	7906,5774744496	6232,5948357729	10006,7370318921
DHGLUCONATE-PYR-CAT-PWY	88,5878511162	47,1400774044	406,4652861313	175,0371487146	47,3094753043	0	88,9725911405	0	69,6660270353	188,2229499216	461,87486796	127,0838877036	54,5116053025	324,9488708361	66,7801882849	358,7835137426	123,6562916067	26,7525796167	207,7435770187	428,7899913248	123,2376678976	344,6611965295	59,4651138107	125,549213267
DTDPRHAMSYN-PWY	25503,6590307204	23391,8952574947	27817,1205733979	19554,6190431657	39205,6157489865	31523,0348783668	31457,3189740816	27120,380534966	51803,559501567	65868,2308959607	30023,807933438	26056,4992036621	19052,8366657807	45782,6466250487	28167,4109448997	33215,4558206893	22810,9868131385	21932,4526147511	18539,1033495698	22015,9579649744	15630,9376815329	27396,0074243072	23140,9649128173	33779,6327514755
ECASYN-PWY	51,786095392	167,4318601329	445,3253378196	244,1964010242	0	0	0	0	0	180,1834333442	360,4893608569	105,1750032074	99,7832494846	195,0494071939	80,0522174139	53,0623536289	8,4383979156	0	0	0	0	0	0	0
ENTBACSYN-PWY	3777,4836692625	4860,2315986831	4973,4590225757	3221,1505880853	6892,0278753348	5827,5472028905	7257,4779025543	3768,6713723997	7804,6764791321	12062,7028852025	4988,3835197607	3851,1432399414	2948,203391017	7853,5063755731	5303,4181753925	9241,6326936748	3574,1481852587	3236,104070606	2689,3869160519	3866,6533761618	1064,466504585	2842,4134927232	2424,4388309673	4823,4411208793
FAO-PWY	29406,134227697	25590,0404704648	30986,9221091299	21199,4948660253	45738,4013258475	37506,4790411007	37558,2088638471	30971,7859272675	58786,0725251759	75723,6916702451	31577,7139736322	29210,7821698783	19816,8484551094	53543,7487350361	33216,8348400635	38793,9160052898	23924,1373893841	26739,4776986458	23813,1132237133	27463,6442283677	18627,80278793	29747,2822646407	24536,8478954619	36324,2193418265
FASYN-ELONG-PWY	32377,5631934715	29476,994960598	32814,6394091959	24736,596931696	42789,0216864873	34291,5589067568	36352,7480714708	32680,9089637399	59853,4835531135	77292,6553347971	35587,3395288338	31984,3314086568	21630,9903576518	57101,5149673274	34313,779188421	40814,974260538	25362,8180226787	27494,8147279225	24621,7746274877	28975,1022450576	20928,2290585669	32705,8231884592	26632,012677867	41535,3264133916
FASYN-INITIAL-PWY	12829,1499646406	10197,5747782821	12482,9476791325	9155,5766424677	11700,8265738618	9943,8110214041	11735,1470746364	10256,2658114568	18018,2823168327	25008,1522055455	13962,0977123931	13266,6773716439	8153,3135869031	21909,0730791027	13929,8048809396	13448,321453512	6908,5682924389	7982,0245688441	7962,277232385	10048,3836063798	7724,222558315	11941,0867167097	8864,4915285383	15060,1074924926
FERMENTATION-PWY	13209,0021134412	13352,3272940294	16215,3366861625	11061,6246205313	18431,7156381652	15569,0287513603	16904,7471247559	13969,3508271191	26178,5794696788	37568,9009025521	15631,5105323062	12876,9862046018	9621,293538822	24975,5193479776	15248,4904101974	18245,1176643066	12193,4518377851	12210,2982802542	9407,4594392283	12547,1948389877	9232,6431207922	14604,4869612773	13407,0852897536	18948,2004572786
FOLSYN-PWY	20047,4590067706	18291,9056596228	22063,9648057174	15604,0000197812	38011,9840833545	30625,9564622452	28557,6942517311	25684,4888245199	48362,2190333478	61596,2847459316	22487,1682850058	20449,6384304425	13885,6873391865	34598,6277048894	22253,784303027	26048,4670614539	16641,6180723907	19102,0748839045	16290,333856627	18987,9883129224	13630,0126807941	20628,8447414306	18335,9768656796	27076,1190174453
FUC-RHAMCAT-PWY	0	0	0	0	22,0985964209	0	0	0	263,4024666965	326,4660213558	69,4829514441	116,4792127179	160,1666523079	0	0	348,3903376226	74,8713829122	0	0	99,5792194518	0	0	0	0
FUCCAT-PWY	329,5194625075	359,1914758257	246,5070943204	168,192971777	95,6501483925	225,4815938442	37,2492556488	71,6234971923	237,9653690825	451,5649805357	311,3715679211	321,0793250673	209,9803156306	988,0841528482	377,2688764528	474,2701481765	469,2739953432	27,2444787984	60,1193436449	265,5000459108	120,5980096719	379,4066659311	330,4863443398	394,8472964541
GALACT-GLUCUROCAT-PWY	3920,4087234551	4343,2301103775	4802,4241663263	3489,9471063409	6308,9997832133	4261,3722714251	5151,6080350205	3343,3273817933	7056,3012083668	8885,6827951236	4278,802952434	3763,1235207295	2418,9996582615	6251,5277003715	4500,6351274023	4925,6301746384	3104,9446732796	3834,0189907975	3312,680577072	3997,9050351101	2816,2366401261	4209,9482580342	3369,3030382666	5346,5025797312
GALACTARDEG-PWY	1553,0144015354	1612,4522401588	1340,1038578488	1120,8737528351	2066,1847202537	1527,7331834928	1518,0751613967	1547,5776240904	2544,2096293028	3048,062272103	1883,4592727649	1770,5493242685	1010,4734906593	2437,2686693527	1424,4489515906	2480,2872156616	1476,3188386047	1281,6130116696	1319,297425093	1195,7165159548	739,5677008083	2268,713920108	1684,824235113	1605,0279710041
GALACTUROCAT-PWY	6104,5723976426	6361,0195616666	6517,148104465	5177,7075586575	9519,6575380824	7209,9502014655	7733,517990173	5605,6607917995	12240,1495271131	15649,3924393746	7625,9797588842	6176,4931311635	4461,1104162107	11779,2384868142	6523,3199163026	8554,2054032458	5230,1782182645	5419,6075125858	5065,4816248111	6764,1258168311	4705,110573285	6887,1362259027	5466,6289894633	8180,8053445169
GALLATE-DEGRADATION-I-PWY	573,2494929026	329,0077066854	646,7073606679	499,9233550848	924,7221267663	722,4995286145	714,871541288	673,7997148443	1088,8468889149	1672,6597765968	1002,4843675853	680,9742005917	581,3101577253	1771,2535272113	933,1646467492	1159,4737281493	499,877291345	491,8472289295	387,7406746062	449,0818020446	362,6266099845	699,6441179141	414,4814479303	579,882348873
GALLATE-DEGRADATION-II-PWY	395,8426343181	329,0077066854	310,3902464145	293,6872503366	924,7221267663	722,4995286145	714,871541288	673,7997148443	1088,8468889149	1672,6597765968	734,7422959902	424,4273417099	431,3713176185	648,2900052226	608,609405064	1159,4737281493	499,877291345	317,7955180752	387,7406746062	449,0818020446	336,7737176657	304,7842117822	327,0715240616	381,0666387341
GLCMANNANAUT-PWY	1063,167733599	835,183216694	1368,7607020185	1213,563848007	264,2388560756	488,620239639	1302,9819434733	1030,2770107492	811,0761983887	1922,2862694831	1518,6123130407	810,0923128446	700,3794099014	2575,6297287446	1751,8844063069	1225,7352335125	750,1952737332	1059,1749825953	942,316865732	1026,0565243187	529,5105568688	1177,6989892609	738,6404785722	1481,2010553601
GLUCARDEG-PWY	1739,2441193266	1816,9525537782	1473,5243853379	1270,7887640638	2527,9843191929	1903,2605107979	1877,2814385605	2050,9619132665	3140,9206070514	3681,9211617013	2115,3253709584	1969,6612358021	1153,7877095031	2714,930597894	1602,7715980933	3084,8799851592	1829,479774765	1492,4889756141	1632,5556367252	1351,4585574006	821,4793542801	2527,5028917643	1971,7923394575	1800,3930730807
GLUCARGALACTSUPER-PWY	1553,0144015354	1612,4522401588	1340,1038578488	1120,8737528351	2066,1847202537	1527,7331834928	1518,0751613967	1547,5776240904	2544,2096293028	3048,062272103	1883,4592727649	1770,5493242685	1010,4734906593	2437,2686693527	1424,4489515906	2480,2872156616	1476,3188386047	1281,6130116696	1319,297425093	1195,7165159548	739,5677008083	2268,713920108	1684,824235113	1605,0279710041
GLUCONEO-PWY	22672,0914634559	21184,1944883668	24274,7618991663	17340,0621690163	50180,7581077597	40031,7996231436	35436,1661095183	31940,4414295382	61836,2250950838	78559,4897642505	26026,0211954127	22576,8552148613	16046,9773692653	40817,4126573662	27150,9483574664	33470,6020476618	21523,5945067606	23202,2805264605	19891,2236110052	22468,7640621919	15766,9175217136	23299,2268521321	19926,0850461035	30806,8505293031
GLUCOSE1PMETAB-PWY	2583,6037315145	2043,81496355	2598,6388302658	1621,9021608245	297,3987741774	292,2781956379	1506,5930418743	1349,3686830678	1334,5355105449	3979,6975285676	3551,7847733731	3095,7192590153	1587,3926315494	3798,8185823359	2871,9396897943	1759,2159933249	1158,4104338063	1013,2868726498	843,7572057985	781,8622578613	568,3795772569	3414,8437457088	2734,6158221784	2201,7211540044
GLUCUROCAT-PWY	4962,6625875061	5023,5841807845	5928,7098377872	4487,5461890388	16678,2653552046	12818,089105845	10032,2260444662	8567,868789763	17988,9475861212	22714,6376108982	4732,7054466238	4787,673527437	2811,9631488149	7605,532948934	5765,5896575363	6262,3913974884	4472,4643889856	5838,8489179528	5280,7790495355	6179,5971579859	4281,8349744295	5190,992423432	4208,3265471757	7489,9511830711
GLUTORN-PWY	25683,3050743686	24136,4893037784	27919,0861096061	19939,309734566	44727,4768466522	36000,9782019221	33873,2749720112	30274,8571043812	57960,5893983378	74959,482210439	29335,9837588559	25762,8244833757	18139,0528695215	44342,7298844451	28393,4089838266	34035,03920066	22324,3929002757	23610,8815741685	20099,4701130736	23567,9969932298	16678,3085554843	26603,3331611781	23178,436655082	34553,0837657997
GLYCOCAT-PWY	17381,3411887563	17376,1838584869	18589,7949498023	13865,0866921669	28580,7301032137	22560,8773148253	22049,7066328203	18682,2332844796	37359,0678615018	49332,1035811147	19795,7172712792	17784,0083442248	12540,9954253384	30490,8375788483	19626,9892585085	24338,5072896431	16505,0698686898	15961,470955278	13691,0137285287	16395,905580225	11728,4062220088	18641,4427079665	16791,1750438396	24635,6758244222
GLYCOGENSYNTH-PWY	19199,266193296	18950,6346217908	20800,624557764	15615,8494354158	34629,1238273412	27314,2697920841	25911,7875984963	22388,8776930736	43736,328194995	56502,6923342892	22144,9716525649	19625,5323396504	13918,038169072	33698,4722989503	21939,8081800817	26948,8039020729	18041,5758079458	17980,5787593144	15316,1909610786	18491,3930572656	13343,0816767108	20631,6170415928	18220,2707811697	27148,8482657649
GLYCOL-GLYOXDEG-PWY	0	0	0	0	5,5607218303	0	0	0	100,2174511609	95,0138315544	16,7346532724	30,6717793122	50,9845146132	0	0	112,5995417527	18,5128206687	0	0	26,1500998728	0	0	0	0
GLYCOLYSIS	23997,6698084736	22652,5722937367	26816,9640617099	19234,8476127586	49708,9102834025	39814,8816541716	36663,8138798323	32739,1403108261	62598,4720663929	80436,1707392406	28245,3681298458	24266,4583189852	17670,3038169854	43247,6748498624	28993,0995188188	35399,4228781677	22939,5943346271	24092,8909816274	20436,7821417623	23738,2198039146	16634,8094706856	24974,1603117999	22219,8844222126	33374,0373569056
GLYCOLYSIS-E-D	21472,5318298623	20261,256133694	23767,3314968019	17107,8099831865	45561,788206868	36303,0788910783	32793,2860824209	29769,7372022769	56763,6240404865	72289,6589951859	24591,0682090365	21605,9444514888	15434,0747532393	38586,8117761543	25791,8117200762	31323,8164082197	20313,2675544242	22257,1279906543	19041,0665388136	21686,4028349944	15350,7508164272	22452,7979762163	19627,8333643738	29596,2800280837
GLYCOLYSIS-TCA-GLYOX-BYPASS	17977,1206234659	17279,8075628399	21421,8608361993	15171,1614478818	39209,305283729	31787,0060233183	28772,0488816931	24952,312621794	48760,9934904952	64357,7513970991	21783,8606577898	18567,8466169467	13507,5562560496	35514,0595829294	22727,6117043797	27052,352076594	17123,5785120395	18531,3145178093	16504,3369983589	18829,1275146299	13693,917961922	19631,4991602037	17316,0574394987	25582,2592705651
GLYOXYLATE-BYPASS	15495,8213448334	14845,4671646797	17502,1013490563	12687,483954128	35561,9955739791	28529,2310631616	25294,7207207397	22071,6381784756	43456,1565712701	56266,144030585	18170,1752684164	15282,9567388667	11560,1210693142	28645,4629290569	18894,7079035311	23011,3098048845	14430,9812444129	16581,8297930405	14590,5767839604	16549,1221709605	11716,4139404779	16425,3432610103	13529,771554275	21585,4355929654
GOLPDLCAT-PWY	103,0294206037	55,325080374	0	0	80,1058622034	64,8516553921	149,2418084439	89,7900059916	185,8481661093	294,2701511264	350,6418555968	138,3832322077	194,0429546304	75,8549473774	34,5373159513	145,3345577059	43,2479964599	0	62,5259683363	0	43,5968263999	142,2541035058	60,6791495731	75,5286218588
HCAMHPDEG-PWY	464,6974009482	617,9038282974	1188,056092876	829,7514294671	1175,9628953611	1135,5591818046	1360,6553274425	917,1934284916	1559,8661402868	1490,4079846831	392,832682924	476,0344495785	226,7709495284	2207,5622749929	1122,6250936119	1440,8144519908	980,391954819	505,6154295804	535,7891190059	838,9230632818	469,2359769386	918,402054406	1276,7358061557	1367,4407261612
HEME-BIOSYNTHESIS-II	11263,7203969412	11748,3007299029	12478,1830014819	9361,8842224555	28947,6994168576	22574,5553948624	19939,6133337014	17044,6694435843	35381,0410634331	43105,7465739566	12794,7622073203	11398,6573808321	8254,9000096548	21557,9934942379	14665,0992338028	19839,4809198491	12932,9331881188	13158,6693002113	11606,4513378438	12941,8899668075	8493,6770126479	12398,4551257832	10675,4082760204	17423,8303970493
HEMESYN2-PWY	20287,3200220858	19334,6658364414	21460,8527159198	15824,4998979461	38492,2777502142	30438,1603742292	29195,7115660353	25507,1259927919	49485,5626339522	62859,2693331276	23303,7817276365	20397,2278959097	14396,5214087811	36943,7757067657	23666,1577477717	29346,1986428581	18470,2699983039	19409,076867823	17334,9031169495	19818,4013268101	13466,6140066731	21726,7090159043	18325,0486798141	28604,5493291603
HEXITOLDEGSUPER-PWY	6666,7864424123	6938,1105475313	9234,5081597608	6334,5983612675	20792,2688865351	16186,0180412455	13004,8740860836	12598,3112165214	23439,3649483406	27981,3154730239	8695,0941467641	5870,7202010697	5234,8482695478	11405,8910517829	8993,9741042512	11878,1248180969	7325,8982957468	10109,3042710788	8556,6586894795	9669,8906899704	6666,2925965003	7060,5721866224	6571,2745860496	9892,0617645315
HISDEG-PWY	13734,1836810421	12646,4042533274	14740,0598068046	9935,1473766482	29986,3364357772	23996,4580554521	21237,2921314215	19395,4711190728	36888,4146002881	45265,5035230718	17069,0007737749	13462,6655617832	10369,205061681	25138,4217210623	16909,5383382638	22040,7928460651	13500,329351492	13886,8584109887	12323,8952460566	14021,0562562513	9814,8127900691	14098,3409568066	11822,9445120208	18031,0777309883
HISTSYN-PWY	23577,1919989518	22216,7604177555	25077,0656038453	18329,6186292844	38518,4835927153	30857,5571708578	30091,9849615224	26089,760158879	50493,4945446464	65964,9193382399	26572,6735021448	23761,7754682558	16747,0620287457	41512,6635979036	26346,8115757733	31091,9553606763	20300,3646585003	21304,8632363269	18094,3105414956	21632,957754143	15474,5923761709	24426,8386401202	20844,0067195697	31837,3759624684
HOMOSER-METSYN-PWY	15625,7466292454	15301,5423467259	16515,1568434999	12128,1205515898	33108,0939444957	26244,2111437501	23654,8664684506	20798,301573853	41915,4459429985	53209,5351126942	17330,2398804231	15579,4561284369	11026,4928216137	28042,3834883471	18918,9004873981	23541,1908031155	14833,220539929	16774,4365325663	14804,9197609269	17073,7821787547	11969,184772976	15639,5880966013	13787,0684923035	21329,0123421668
HSERMETANA-PWY	20060,7256519485	19155,5702005366	21253,2804284181	15602,4721398856	39242,415502876	31511,8543567739	28542,023212311	24884,5531996686	49008,6838112795	63172,7562991024	22021,3512515713	19885,2509129418	13863,4284541356	36683,2806247818	22778,309845678	26062,4003704814	16314,0241682709	19592,8698789014	17441,5831426116	20824,3455102029	14929,4845882489	22010,1303953156	17413,4348375875	27566,2890523033
ILEUSYN-PWY	45267,6439545442	41558,2017829118	46584,3982062826	34673,2099575643	76931,9398266402	61358,7589337807	58134,8447047866	52676,166216292	100569,101171917	127496,333109736	50932,7661038343	45201,2253746603	31615,4630790445	78120,1747347761	49513,5468722855	58887,9279680361	38170,214117535	41165,5016844359	36322,073935141	43225,9753202176	30692,519152845	47129,158065067	38769,1723116045	59391,509279711
KDO-NAGLIPASYN-PWY	181,9454785144	619,8366204006	1616,9332298195	898,2802981463	0	0	0	0	0	675,2414911132	1298,1438882592	369,4981336013	349,3589880854	1342,4695562469	444,2172343826	198,1801017814	27,3837994507	0	0	0	0	0	0	1236,5340269261
KETOGLUCONMET-PWY	1817,4397790589	1606,6097867001	2767,9991751162	1755,019926132	3641,0640878125	2405,3970699378	2387,359217383	2314,211130868	3992,9183565874	5819,5171027938	2610,184773785	1919,8634894685	1582,0581412171	4183,9000093601	2565,0744268185	3088,9908579914	1753,5796858831	2290,7627995082	1689,8043394844	3010,8948924059	2007,8078258849	1865,2914387767	1573,0569034371	2022,3037198226
LACTOSECAT-PWY	0	0	0	0	0	0	0	0	0	0	0	43,6495528586	0	0	0	0	0	0	0	0	0	0	0	0
LEU-DEG2-PWY	14173,0907027333	11948,8228072786	13575,4902160935	9527,4355798186	20318,2867747735	16454,6525801555	17085,9604540463	14150,8391717159	27212,1784477326	36456,0033679512	15981,0277193422	14056,6275233551	9887,7927388339	26521,0673903541	15886,7610922231	19156,1946709833	11880,0416345357	12362,5313988282	10867,7135146228	12985,5347413729	8865,0219498198	15235,2799807028	11918,4000600763	17955,7508056091
LIPASYN-PWY	65,7147708743	200,2481289167	343,4262481849	366,6335442137	180,9901282115	303,1718174965	403,3926740137	262,8934222314	427,5614930194	703,8099335638	96,7383207854	93,5589025398	90,1565580387	1095,3057177005	515,8757469465	510,9800376568	255,3543837249	272,6096372361	202,426728136	238,5997803139	274,4680687586	142,1228560725	345,9511450264	456,4439841125
MET-SAM-PWY	19522,1335992432	18608,0163117376	20484,960555056	14896,5899469786	37572,7724416807	29859,4854870596	27638,6089307542	24273,9249198107	48125,2123771067	61670,2603398117	21892,0008648212	19499,4759848086	13827,9759784416	34781,3189639457	22623,7325989628	28049,5930106028	17877,3294931313	19483,286711068	17098,283018115	19967,7978991111	14174,2585245919	20046,767870719	17326,5254646938	26208,3206584614
METH-ACETATE-PWY	617,6757129903	772,45020699	274,6404490916	213,7006936721	55,6337219736	305,2288782633	0	237,7664389304	880,5400798401	1225,2932028263	1089,0233310255	383,6195258926	0	61,2492010793	157,9795520743	512,020107467	79,1072292275	144,0423851352	341,6909444426	477,1015900665	304,3363916128	186,6814967714	308,1973506301	417,2698896746
METHANOGENESIS-PWY	17,2930903006	126,2044165329	0	0	0	0	0	0	469,2649461703	116,9367669446	157,0404058992	0	73,2270632057	0	162,4846469902	326,1363221277	141,3059022625	0	0	57,276949951	67,5902619784	147,6378627179	159,0199046887	259,4532098935
METHGLYUT-PWY	0	0	18,2992747923	0	31,647231397	0	77,9350226273	0	0	129,0101561715	17,2700547986	52,4540114165	31,6932754838	146,921247034	55,7228204343	107,3655654173	0	0	0	0	0	213,9117270267	42,5760523534	133,8745615297
METHYLGALLATE-DEGRADATION-PWY	710,104786581	409,1530349726	800,9714752348	618,6349603665	1150,0111738558	898,5414413418	888,0714623728	836,9096362162	1354,0854910341	2077,4871251141	1235,2986681623	841,9479758005	717,1344387989	2181,2042273239	1153,6925839533	1434,2383702361	620,5215304935	611,0060776587	482,0432341675	558,047266817	450,1310284123	865,3758547649	514,402031355	720,3418312368
NAD-BIOSYNTHESIS-II	973,2557691046	601,4320825136	1250,856872853	767,4212427003	454,236619483	340,3970481296	1124,8714984172	546,8795090442	1174,1341845535	1475,0424210573	1564,2676510197	1256,3703322811	762,1741043291	2053,2629622887	1345,4641461671	1442,8545229139	407,2881868621	193,2192230575	265,0002160722	966,738106177	782,1704914326	1585,5339915196	1083,1587586976	1108,596823767
NADSYN-PWY	3511,7343433202	3099,5298856971	3683,5844362258	2059,2985465062	7433,1492437851	5945,0449019036	5716,1876923456	4346,5292331199	9179,3678245919	11627,0351948491	4320,8935449134	3353,8796993638	2672,9933719974	7961,3418939558	5509,346636034	8004,4759274543	4094,2154073874	3774,2639379699	3706,238777678	4670,8785794783	3060,2442103629	3574,8315268896	2862,37050789	4141,4418892651
NAGLIPASYN-PWY	15896,2581033149	14401,63625213	16808,3549723489	12387,0343878515	16097,2347645856	13179,3216802049	15392,0855472943	13036,9918206306	24730,9457577636	35421,9707532582	17998,296059739	15961,6036851085	11455,5224130115	27455,0552853768	16435,7714311696	19113,8121918609	13057,5517774494	11814,315419776	9516,0969482214	12116,3916635764	8966,7841636336	16334,3891034903	13674,5884467925	21039,1967871713
NONMEVIPP-PWY	23278,3951210317	22044,1797154866	25550,0224327326	18206,5576193681	41580,6924998347	33192,7334363538	30817,0417268738	27825,5123932523	53224,0594520094	67989,6777512217	26614,3409142731	23237,4941801562	16777,2445634579	40516,4957078127	26303,3216800944	31337,3175681773	20497,8237235007	21992,5294294191	18468,3243389642	21629,1513253366	15285,0480556029	23956,5562555388	21002,9233915869	31497,4259292425
NONOXIPENT-PWY	33527,6741053826	31444,0016620589	35956,9056616318	25993,6922437692	61604,8499917349	49012,6715678708	45166,5207836127	41381,0267033752	78229,9068314586	100743,014642994	38317,7625200949	33308,8351933947	23835,0226864571	58344,9975034907	37640,4609215901	46298,8285524788	30294,5802126887	32125,4595629349	27476,5903064322	31957,3993930904	22869,2579063109	34554,5756560982	30414,7795512047	45536,5064754481
OANTIGEN-PWY	23971,8060758477	22300,2145321734	25999,0271106475	18690,8477599327	36510,4251391906	29709,2562662172	29915,0809704943	26478,0820728013	50197,2820443754	64715,1476317557	27329,0848159767	24182,5855560908	17153,1349090374	41886,4053001205	26927,9482236716	32027,2726748982	21214,9065208777	21695,424057334	18494,4793353914	21653,5753448076	15370,8197412775	24831,9289335	21322,2092834812	32354,5620023345
ORNARGDEG-PWY	97,3430125297	268,0872962749	844,893469917	421,7382328126	0	0	0	0	0	308,8102702091	1020,6907197503	153,4306980883	205,5846230563	306,5809758599	93,097761125	34,8764425218	0	0	0	0	0	0	0	0
ORNDEG-PWY	1276,5294818709	834,1823445888	1140,8834069147	918,2803185533	0	0	0	0	0	1737,147788759	1643,4514903249	1780,9887177475	470,896503469	1010,7331181407	666,1614293423	1190,5754149416	0	0	0	0	0	0	0	0
P101-PWY	1259,2123298361	1201,230515677	1434,3600586996	1174,5948506299	4765,4520392707	3894,5694223438	3704,5367334428	2713,0546324106	4951,14948762	5706,2528543798	1779,5920943311	1312,6376294371	1320,437049559	3251,6770812706	2675,830202143	3145,9732931881	1693,5800241405	2302,6541642659	2024,2477270184	2373,1689686565	1174,4533327264	1374,215977605	1593,1849676281	1756,0932768625
P105-PWY	24454,1545441701	23214,0955518131	27782,6241224362	19730,9543290048	45486,1585475143	36958,8955224347	34856,4613567006	30447,9456758048	58604,659541064	76764,4320214188	28970,5466560009	25053,5371381417	17915,0798216839	46754,0735365384	29458,1590663161	34800,874329787	22112,2472170393	23786,9502165733	20975,8120025986	24284,5297075902	17596,8723671397	26250,6324060083	22866,8396071237	33985,7450707131
P108-PWY	26470,2309261156	24994,6332081712	27077,9598950381	19757,2580124135	41130,285287773	32833,1401521473	32517,9486931634	28610,4243453017	55122,1541190881	68243,8035367393	30124,9895341484	25890,9210953609	18659,8833423361	45532,3706714938	28811,693155041	36536,2300720819	23240,3452036899	24509,2608759795	21130,3895922709	24820,7671439214	17156,8122752447	26628,3120117909	23077,2035793431	34913,1419768851
P122-PWY	7180,3731390058	7179,4160839304	9865,1148534242	7006,2157642021	15068,8041026664	12769,5221166238	13118,3512774139	10874,5923192187	21037,3277119646	28605,560642399	8279,9733610064	7373,5900845821	5070,9330049172	16097,6315674293	10546,930115266	15013,2084570646	9316,0375151376	10091,8382631739	7958,2509165264	10155,3791708153	7118,310819215	8167,0879696625	7833,2744328453	10893,8988156959
P124-PWY	12237,0830705274	12841,5090378992	13009,3378829004	9489,498787567	20743,4581475353	16840,1277785545	15316,5430512903	13691,5016655631	26643,6773003799	32887,5093346293	15233,3004495261	12536,3018579332	9124,298164818	21917,9502205712	15512,2471912844	19442,7941855062	12351,5934228175	13347,0284555684	11456,6349383601	13033,8606367763	8987,2403182208	13847,8699783478	11845,2300326474	16904,0032833469
P125-PWY	2424,2124652022	2577,2376369492	3340,3596965645	2683,0285988846	14467,7273803956	10878,046199797	7788,9112379299	7558,047964126	14962,7428446934	18821,0611616708	2789,2513435199	2130,9732708249	2300,4547478786	4936,2595199742	3698,0562396482	6086,6036434639	3431,3327697838	4682,40999128	4055,5707659666	4601,2161223412	3328,8088706917	2190,2156553245	2403,1625995685	3903,2761246158
P161-PWY	7282,6573502873	8449,2058924605	10596,4231307855	6699,4359775972	15959,6909981824	11916,9925087945	11709,2139389112	9628,7192716929	18383,984663346	21374,1337371171	9131,3731338625	6827,9997740177	5491,9966150005	17054,2402968438	9705,9603206522	13740,6528779446	8562,8818713986	9274,6849963063	7283,6954909922	10634,2298711181	7462,8116136846	9045,3810200164	9090,5219530297	11873,4253101121
P162-PWY	0	225,4184390392	0	0	0	0	0	0	260,3960515626	0	0	0	0	0	0	0	0	0	0	0	0	0	0	0
P163-PWY	2760,1822734692	2372,9369474501	2193,2539217238	1957,4439031687	6082,6057263953	4629,0612307324	4306,7001479843	3153,6162318857	6044,4340103262	6213,5948295494	2501,3351244723	2703,7798018677	1242,0329729494	4023,1391267239	2923,7184678464	3675,7244212617	2740,4355589003	2455,4438354718	2110,6568622323	2214,1157475461	1813,8745681246	3058,8055133361	2429,9231243285	3414,1635960997
P164-PWY	14714,4839027042	13909,9531838378	14895,4060549817	10813,275605746	17673,3565548504	13796,6193113068	15844,4320570216	12613,2252962574	28271,9375872916	37077,1463976101	17012,7152259648	14066,1256824967	10982,0276808662	26269,7512299644	16492,5678742506	22061,8569229426	14644,8804780557	0	10035,4767878946	12811,4721814937	8393,1652674781	16755,8675221683	12694,596961507	19684,7055586892
P184-PWY	655,8302713193	321,7872442702	687,8158307634	559,679495798	182,7486278586	195,9790717075	435,5800958973	351,0228528569	697,6015170727	1797,272004771	1158,7346501658	776,8489100161	681,903840655	2003,0342026942	1024,9477742532	739,8586992581	446,3586239801	537,3055409481	215,1137223664	424,0582449272	392,9283852382	693,2859771386	376,4523606172	589,4862471518
P221-PWY	1540,9773086198	3394,056934079	4243,3902628794	3404,3754011397	7314,3200726528	6993,7122758808	7500,7459839056	3114,0222055066	7108,1763117482	7294,3413043286	1870,3606515564	2000,0823190017	1413,8219604163	8893,879033524	3734,6332287232	4584,0340790928	2853,6752425528	2596,6133817278	1839,8890256496	3711,913628629	1729,4881856321	2767,8382817308	3388,8075718751	4791,2302495743
P23-PWY	25162,8350181804	24570,2592249901	26770,9284696242	19485,7950566668	31485,5797580519	23501,3654295086	25472,0911618311	24196,4344072861	46249,5800412442	60859,9100826515	30298,2811039164	23122,1323961552	18424,4053256458	42582,0255477571	27809,9126083526	35941,4659637123	24152,4060803478	20917,6433560312	17259,2904762202	22967,311130687	15875,1043309079	26598,8261367728	24050,1676882791	36436,7280353213
P241-PWY	421,4149614705	318,1368690263	446,9125712478	337,9019520921	243,692192134	306,9067705453	510,506233151	436,5224284351	819,12661217	1592,0535704719	1076,0374864081	484,368972397	668,7027898604	824,6810516292	387,4637745917	494,4938320206	360,6726822185	389,6425648312	523,2577083334	759,5186859239	417,8423381172	424,8930574536	355,8573747496	485,8774364885
P261-PWY	926,0570144013	691,9282490735	766,7646962182	601,4305999236	188,1226384651	167,0480866736	404,8368539147	706,3050121248	981,4624762466	2059,8761208297	1912,1966387947	1063,1591953443	1033,0671605462	1574,274895936	1462,1054047646	2503,4997543854	1445,7663231193	562,000920567	898,5992644188	1046,4512253888	740,8398090279	867,7773830822	1006,6360271231	1189,7768872806
P281-PWY	3751,422057536	3249,3557787522	3839,8155174697	2810,7820980661	6264,2810958027	5354,5728078827	5201,7178522392	5245,214748245	9188,1307817654	13545,9724944804	4459,019338461	3547,6615657207	2779,0583568249	7846,2523444514	5026,8814346505	4994,080571106	3063,1074319807	3909,3666273307	3745,8694149995	4694,8713582955	3410,4683001927	4246,5678831913	3243,2279874693	5287,2090873307
P341-PWY	0	0	0	0	0	0	0	50,5802450377	128,1971245257	64,9696120554	0	0	0	0	0	0	0	0	0	0	0	0	0	0
P381-PWY	2712,30620763	1354,6348273142	1562,452137162	1060,1886032371	1214,6220205159	1077,1738205731	1891,0500639628	2203,8647853066	3103,7447363749	5959,3747373948	2593,4734251884	3149,0662259179	1840,5518753525	5779,5100712705	3170,0372248472	3010,0893416246	2323,6483892346	1768,6716466115	2252,0504489734	1807,8798311707	2068,1055893529	3236,937132504	1969,3559082189	1883,4312832637
P4-PWY	21420,1020443118	20269,576830766	22895,6220977407	16652,7122143401	40618,7689323403	32404,2668249787	30154,9249308562	26618,8578084484	51547,8463875046	65790,9039703982	24267,3907758241	21484,8349213215	15219,3468075097	38136,5038017149	24731,7903807973	30182,3142516779	19371,9013600157	20875,0594278942	18148,1679790873	21095,8021274699	14711,2301490488	21992,4680571754	18950,3486221375	29096,9337248518
P42-PWY	21269,8993803607	22205,2318857186	22491,0397107916	16635,6573124735	39002,1758833087	31037,8555530581	28032,8367695173	25247,8138947653	48681,4292206993	61894,3165112197	26178,4166152404	19451,8032825284	15688,1366100853	34787,4522959152	23238,8757437368	31459,4167731917	21549,9153578213	18411,7943537157	15710,8629443914	19270,5199992406	13316,5773298433	22475,7889990153	21543,8390133129	32381,0290093132
P441-PWY	2706,7734791082	2299,0868367854	3516,3415697398	2890,0430462772	863,5752625478	1505,3684928421	3442,227663412	2801,6546989614	2502,4695491385	5561,9411995973	3890,958305829	2193,6393104939	1863,4187543219	6228,5242918486	4074,0350041178	3347,8280822215	2082,9178820948	2797,3592404214	2492,4078997525	2826,9253115875	1548,0259451552	3034,150550978	2028,8193653613	3684,2438011239
P461-PWY	2524,3195579606	2982,6813334831	3887,2680269977	2633,3656522295	7895,4603418176	5457,8147067142	4926,7411927882	4609,6261020029	9095,2499191369	13081,8215004043	3893,8162443424	2175,7905329532	2144,3435920118	5029,5810034509	3407,977325667	4601,4956011784	2942,2881097546	3823,3965098766	3574,404077589	4542,7668647228	3448,6998819297	2962,5645503587	2609,0779379837	3440,6313737402
P562-PWY	3298,8623171902	3200,8454143476	4266,3551321169	3401,457145954	15689,5459522449	12462,1143942879	9304,7719967398	9068,1441260326	17216,3055638617	20919,3101715377	4311,7756443577	3471,0800035031	2328,6528811914	6881,2891221762	5934,0924080733	6807,4473234463	4508,089112183	5498,559907699	5069,3530836633	5221,8224772484	3561,7040483881	3160,1794670926	2879,4381051652	5083,8504883847
P621-PWY	943,1180909881	1107,4149659864	703,8837209302	707,6159372959	2403,8984493767	1714,5974175036	1398,5773679799	902,8235608388	2820,4146666667	4407,4222470654	920,7338935574	1000,5152329749	507,5721561969	2144,9863131874	952,3079612252	1066,2700426356	943,7299903568	813,7425981947	1099,2378392392	1706,9967175594	1453,5480178285	1567,7004860267	970,4496981891	1481,1450878335
PANTO-PWY	22996,8359572858	22048,53239309	25307,2239350776	18232,9157683286	40605,3309353367	32953,7469642517	31078,8290999584	28205,6501901135	52782,5416557545	68429,6157454708	27461,3072226084	23335,4976020573	17043,7219525862	40553,5928571593	26084,0550643723	30769,9961358059	20167,7918387843	21417,6195301798	18202,512127651	21218,4541776549	15287,9854993839	23949,4520273	21129,0974865554	31964,9028065965
PANTOSYN-PWY	23194,525812716	21458,4292511308	24655,6681928501	17794,3939026845	39460,5664825374	31938,2407364186	29603,7627048802	27027,8431540805	50600,4430563875	64985,8654625675	26818,4527656488	23383,8870593063	16194,3280943257	40767,4632194621	25530,1050771952	30086,5518177451	19251,5920786292	20392,687192565	17950,2452014155	21524,6426877265	15562,4522408034	24040,0694016136	20350,9435661429	30651,7411714394
PENTOSE-P-PWY	27271,3744870744	26334,6296710526	30031,5153248119	21843,8349201897	52640,5701636712	41961,3636824951	38244,1264294044	34401,5056234944	65736,4914885672	83520,4331276674	31130,3337030928	27680,8856024821	19424,1355760628	47328,8829700903	31056,0810017675	37653,9991470128	24880,9728945441	27215,6315664802	23209,8935354989	27073,2111296272	19161,6697483098	28842,9794416624	25247,8067573863	37488,2159541552
PEPTIDOGLYCANSYN-PWY	24155,1013807224	22623,9390200762	25905,847288109	18575,5247260514	43577,7474498526	34862,7404507129	32738,3249648054	29387,5329894648	55553,2347741623	71169,5033973538	27750,8276556291	24152,7334127718	17202,5056170873	42232,686302974	27274,2402453202	33009,8525654187	21553,1979312775	22793,4259578288	19435,1388708562	22585,5809831663	15803,3744821782	24899,7349662435	21741,6296695647	32753,5650545143
PHOSLIPSYN-PWY	31945,7292319125	29980,420214965	34931,8049933995	25247,3465178633	55070,2953195129	44298,3343490748	42360,4839547695	37702,5833006306	71670,4184566517	92732,2016644105	36580,1189458418	31855,6541984721	22782,8567618027	55371,8079832534	35943,2193522659	43291,3483151651	28331,6614572802	29507,1536441513	24687,2060869851	29111,2368195247	20374,4106021802	32530,6906336896	28827,2465881575	42908,3011074905
POLYAMINSYN3-PWY	5355,2276611962	4832,0446661733	7281,6139188582	4643,2061158953	7917,5916357534	6178,5423075466	7192,9301541864	6121,0094728126	11021,6085918573	14032,1910045523	7377,8027808218	5681,8086919881	4033,8642567001	11836,7155211533	6957,539059441	9440,2699584144	5320,4970270968	5001,852350901	4860,9022976398	5402,1685174311	4014,4770707927	5508,00450125	4312,838203956	7186,169971958
POLYAMSYN-PWY	5361,1546122557	4819,8129897292	7215,0050944279	4634,8548094293	7932,9765202875	6183,7963491811	7220,9278417638	6099,142285402	11025,6212029095	14051,571931985	7430,1432864056	5681,7425833168	4022,2728352464	12136,7225639308	7039,3377235396	9469,7619599229	5330,0649298716	5003,3280242147	4921,7884803294	5459,7241286982	4084,464460557	5493,0105097562	4261,1502423644	7241,8866251451
POLYISOPRENSYN-PWY	23784,849062874	22361,6601418431	25351,3706345591	18291,2249514135	35462,9437224612	28972,5877371428	29076,7728098923	25969,1973467647	49165,1438886078	64185,9142007186	27330,5001636982	23963,5644412972	16975,9953575836	40912,1176626028	26344,0858587743	31975,5608589529	21248,8771331407	20843,2204950475	17690,4583230606	20772,4212826149	14728,5212466458	24860,1987182593	21495,8605826575	31994,4185574666
PPGPPMET-PWY	3683,8105177005	3860,9270965943	4258,0347858099	3428,8220035693	4647,0423463917	3628,9522481942	3244,493410207	1608,2115098899	5127,8898175384	8182,4228744321	4426,3200946431	3973,0915608609	2609,0699885345	7578,2269446385	3611,1981219248	4285,530700595	2400,4325579006	3090,4924753236	3096,4479180559	3608,657445888	2910,7965544092	4575,1181487525	2778,7098517349	5373,7392570089
PROTOCATECHUATE-ORTHO-CLEAVAGE-PWY	12247,2895574453	10944,2167319474	12363,1042281295	8965,2272700095	30000,2534613989	23785,5334571984	18835,5931745639	17042,6659376709	34757,4797815484	43756,754557262	12249,7342887335	12158,4541679521	7601,1657542231	21692,3364680475	14654,2392207522	16414,4853806503	10229,5368284907	12383,8575385632	11862,8322396333	13134,8997042968	9385,7547640931	13084,5594293497	10428,6045953858	16405,0869683245
PRPP-PWY	7890,840057185	6738,3049723121	9234,4800258989	6719,5766868764	3301,85911359	481,7146699289	7558,9335392658	7606,7104467449	16435,9124787364	20522,7009494884	12160,544071857	8416,5358875383	6971,8904030065	15739,113111764	9814,0571288372	13260,7591223051	8363,1562193017	4531,6567278899	5345,7024016854	7145,4543340073	5491,8618340722	8532,0559314508	6422,5176970377	10636,8826155337
PWY-1269	14978,6493638951	13565,3876933958	15336,878352084	11491,364971378	16025,8883696183	13102,2964138066	14765,9513664317	12253,1243177384	24069,4434296566	33682,7088880645	16880,6910321843	14920,0877816888	10741,7507312705	25805,6638659842	15240,955502261	18547,0038997414	12358,0705934084	11065,2618731952	9037,0954525335	11456,8787605071	8248,0059448869	15228,1667564337	12850,1668833449	19442,8438257366
PWY-1361	415,588796604	0	133,1315799681	69,1623240418	0	161,8023868117	0	0	111,651840508	329,1468373055	855,5341916348	482,9554414574	445,7190308264	508,821305126	467,5478326935	177,2222037166	81,9446686837	11,177607397	63,1843442327	290,9944183586	180,7357577597	578,7101153516	307,034333908	256,6524330369
PWY-1422	105,9354886988	20,5595079288	121,9808400294	4,99530944	0	0	0	43,0810665818	0	0	147,4150052404	0	0	0	60,8512978939	0	0	0	0	0	0	0	0	0
PWY-1501	414,4524942401	455,3817927844	539,4502085499	403,8872218977	157,6668379967	179,494375957	492,7143047586	525,1905018597	354,8374624226	768,3595350146	555,2847219578	395,6676332938	310,3063474985	1069,5270388051	464,4783928522	658,8826429022	381,498023469	19,7478441578	359,7625775427	264,9554253356	289,3750729577	894,9811479551	387,0905817261	755,7302246536
PWY-1541	0	50,7104413317	80,3907512727	91,0327543372	0	58,0301615853	0	0	0	0	0	0	0	31,2733187784	75,3206224908	47,9000186595	0	0	0	40,4461693851	0	0	149,3558194707	150,7821268049
PWY-1622	1991,0017117293	2722,9218918157	4024,2598146804	3213,3374445278	4329,326244488	2753,712057641	1718,4286290632	2011,0569615127	3720,3358979397	4670,0365332474	1051,8793212778	3358,305055613	1418,0484166757	4177,6864458557	1050,3052109008	1273,7524745519	1022,2926614335	1097,091222219	1337,9543695692	708,7444050396	1267,6323757608	3549,6345533448	2759,9369974563	3227,011606842
PWY-181	9778,1123563669	7653,9409804826	10107,1753014892	7095,9939963356	7880,3619674039	6381,1653878908	9449,6637945256	8211,9192529834	13092,1323978355	19536,668606523	10847,2398695702	11280,8693019444	6840,1648162127	16311,7729004956	9799,5362688858	9144,0338942794	5335,3696328444	4679,951318299	6189,4222070544	6299,1891319614	4566,6663259053	12043,711993677	9011,3276247712	11868,1676226362
PWY-1861	3736,6617191103	2703,6831521911	3751,5567312608	2899,9503054272	4502,4603594145	2921,6819532438	3512,9067487522	5001,8360943772	7204,2804909993	10676,1939807194	3730,7016046305	2960,8044867516	1940,6397648922	9640,189826023	5342,4754711585	5683,4536716875	3220,5640763715	4775,3768812116	4885,0385006674	4946,0632438849	4582,6664955977	4150,4373471533	2791,6884184739	3861,7626259953
PWY-1882	500,510832192	424,3453325053	830,3363095084	649,7419097031	1186,6318874372	820,8360755042	544,4072026285	412,7206650938	1041,9808125726	1087,1877245664	179,9960500912	686,4889079071	113,3806725682	1031,7338103264	444,7547505605	165,0228228609	201,015041326	487,8274190932	406,9793107102	464,0350717481	368,7208848109	97,8394621634	342,2697557442	469,0777973652
PWY-2221	112,0403239915	0	0	0	0	0	0	90,8724708394	286,6986543468	116,8319773412	289,8274642953	0	0	0	0	0	0	333,1710341053	410,9112075864	407,7455042386	270,7332355285	0	0	0
PWY-2941	2049,6099240035	2140,5475061915	2916,1790544158	1672,783335448	3893,6696168645	2395,9063726573	3213,3250739691	2983,3021269	5669,1628777519	7213,544125717	3547,2522691897	1759,3962639869	1713,6035831652	5591,6493769559	2463,5579576322	4496,2750775684	2111,0327747082	2966,0256304793	3231,5379807683	3467,9605062397	3011,4840298584	2654,9888556261	2159,6352725275	2589,9764019995
PWY-2942	29347,2166831627	27842,2686663871	31715,0273794971	22927,9004600069	50860,276541454	40662,5757268081	38824,9054728891	34204,5049454909	65461,3833484106	83569,3195870579	33377,7191434189	29368,7077919906	20718,716731389	52329,4026699449	33298,640273376	40107,2315083465	26260,7925075104	27513,3631382175	23578,3764465676	27642,4389715578	19480,7128036328	30897,6250735955	27015,5213454086	39967,3837733235
PWY-3001	30395,1574821912	28383,8028553553	32291,6728824413	23410,8712660247	52039,7279105294	41565,5790413053	39755,1307516316	35330,849260696	67435,7254701209	86555,8325495175	34805,8419638017	30634,2731138146	21874,055174944	53215,014439002	33779,8227561877	41096,0248273175	27102,9471969271	27931,3966373888	24012,4081357365	28216,2958849793	20357,333777014	31521,2502732283	27214,9990367585	40893,4146689158
PWY-3661	1117,4391240552	1525,5685986229	1886,4982259641	1598,0927301914	1209,0905387525	1250,5442363972	1183,9004878188	397,0408858354	1712,1970325892	2723,1250720225	1267,1058492705	1555,661701711	490,6019607622	1052,7076430179	408,2920337665	930,5119957725	1236,8311706775	0	602,1681335224	174,1133381328	375,2589626722	977,1739903221	954,3197479248	1865,6024140476
PWY-3781	78358,4273129646	74490,4696098428	82645,3469630089	59956,7832622606	131208,844446213	105980,689781474	102027,356470933	89772,5258861705	170832,343161287	218050,261778404	90150,1671095903	78960,7514832403	56403,0554818628	136762,526413107	88804,0797436456	107858,29906258	69786,92671627	73913,6795543725	62407,7752554138	73351,6458045169	51882,0594184403	81662,3390420143	71165,2480493503	106986,308697007
PWY-3801	755,3375517245	1833,6937160637	1673,3888588766	1378,7618376972	0	0	0	1384,9087431416	239,1020818239	0	0	950,8255492359	1341,2701599647	2961,702387669	1172,7434687037	791,7170917244	907,2624654944	0	0	0	0	4487,0421623791	4450,2637123139	3273,2896894786
PWY-3941	149,3611028308	58,2822485426	103,6120997124	88,6452799122	26,4383734503	89,2151439011	221,8291600126	369,8941125345	0	129,0756035933	41,8273404062	127,5378520878	29,3468302059	373,5932064685	112,5909050946	371,211309209	207,5136784866	91,8153776442	265,2262977272	87,9926364423	159,140135652	243,6959473879	62,491964837	63,0864945633
PWY-4361	756,7495954346	932,1201754151	1207,4493882803	736,0674599746	1493,6260154934	995,6674917767	1173,880104218	1048,6827867732	2291,719634753	2813,4319109064	1381,1190065603	662,3192013606	682,8734178487	2256,5873698685	1007,7301983446	2074,0078657625	1051,9770574295	925,5644700159	1043,037800317	1266,4163218538	1035,9765752722	894,3518138117	822,9336322236	1135,0007466844
PWY-4722	0	0	0	0	0	0	0	0	0	0	0	0	0	0	0	0	246,9986904527	0	0	0	0	0	0	0
PWY-4984	13602,8320246429	12293,2624121073	12608,2646945812	8869,9507775548	18332,6410671007	14512,0710724331	14923,1789634413	11863,7894147342	25652,9328022406	34056,8394885617	15437,3689527821	13037,4615310684	9552,2884594488	23006,2340414979	14730,5267344698	19815,2433809029	12828,0672562831	12177,4601370482	10966,6952642775	12386,5735004698	8887,1602301303	13161,011686859	10325,3550135234	16438,2755400656
PWY-5005	0	0	0	0	0	0	0	36,5431530562	157,8143983567	0	0	0	0	0	0	0	0	0	0	0	0	0	0	0
PWY-5022	10870,8782879115	10321,0413620194	11630,2089163046	8473,3129116367	28274,874912876	22502,8700947703	18923,1589207764	17679,1178931212	34071,3694556088	42010,0078032974	12442,784781162	10645,0269522377	7688,2794855974	20764,0342057121	14131,4416383304	18144,8457518235	10749,5998545166	12861,9985535733	10989,0838813802	12273,6102982522	8412,2282768912	11228,1722616849	9666,2698495967	14614,0045940444
PWY-5028	3809,969240964	2707,8985552333	3988,3492529098	2356,3319365721	3178,3894702217	3034,8551607245	3094,6670577124	2902,6431110376	5875,2090395878	10032,9353475532	5650,1740579452	4299,1996980099	3330,1246132283	7664,563580934	4928,7265901485	4684,7262524161	2911,5242314749	2764,3039691201	2587,6699385262	3310,6424421417	3065,5783500816	4248,7382007228	3281,2776404021	3714,2395933534
PWY-5088	0	0	0	0	0	0	0	0	331,6305393328	131,6888945206	0	0	0	0	0	0	0	0	0	0	0	0	30,1530135427	15,6855814769
PWY-5097	27661,8095933965	25994,3184938728	29856,6402469456	21516,5727299587	47822,1726704225	38240,0749201722	36410,1973758294	32324,3146436733	61471,6205267591	78822,6231812663	31236,2823349803	27542,2516452467	19478,8334593734	48862,6572029664	31065,0432629108	37709,3593532972	24431,7173634712	25659,6493091496	21915,4523214877	25737,1706306146	18207,1112544637	28721,5548167422	25075,4504282254	37405,5941814293
PWY-5100	11446,9652554835	11045,7294716285	12436,0174504375	9252,1557274499	14533,2172342692	11294,0003149421	10312,6893811825	10327,4949197313	19131,4427901788	25984,3976192705	13298,9709340563	10176,5301901154	7828,6757293166	18901,1599052599	12742,6904056266	15476,7968621702	10702,0607038009	9107,9282903249	7346,9245921899	10568,051385115	7313,3580834388	11912,8851851184	10857,2952441424	15971,4256973608
PWY-5101	46010,5746529939	42354,7556296361	47876,8634879838	35408,0643416532	76726,8928720875	61391,5867429756	58644,4833551886	52965,16834755	100886,711388268	128704,566162487	52017,4077029095	46079,3649686224	32413,3989975148	79755,2834687061	50428,2346249076	59791,442470608	38896,4519594585	41595,7677138048	36543,3332155228	43598,1960641014	31040,5806622004	47991,877772894	39807,9370951925	60596,7128729387
PWY-5103	33951,8711208256	31424,7132870822	35841,2892573481	25998,0460545073	58258,4089910446	46690,8942206293	44069,9750407304	39989,3236965728	76102,2162057635	97258,8216800602	38795,9901783226	34135,8141310509	24240,087795664	58404,630605421	37310,7772319389	44758,6921851231	29649,9939923866	31274,6489728685	26917,0918800962	31839,1956840842	22685,1142132197	35134,6751475886	29981,4462063163	45068,2382070618
PWY-5104	19765,7122984179	21125,8529954075	20739,5485968793	15665,4689355524	32287,4860823009	25379,876255061	20485,2846145931	17806,0817317595	35790,1605752097	44980,2817757942	24417,7283797865	16532,4975048257	14519,5833388863	31556,4387909878	21434,4215704515	29722,047100264	20659,3398538331	14841,0077268313	11980,4889750854	17968,7118201375	11908,417487253	21017,7896623573	20506,052826546	31064,1872183201
PWY-5121	23162,1332300469	22244,8862916275	25406,2758112024	18103,4422163342	42102,9417297611	33669,3659069433	31392,0242682974	28119,0607630536	53761,7132722187	68106,1050365165	26779,0243600267	23216,6463271363	16833,539700229	40876,658345403	26697,3972355166	32468,3034716296	21207,4205577158	22260,9091344876	18665,7702595787	21852,5476794142	15327,4588640642	24216,8181857667	21225,3128924961	31767,7754116449
PWY-5154	21604,1611509538	20485,8950486084	23603,8516929067	17222,3796361778	28343,5104153742	22764,2233277196	24643,3027770534	21110,5298407846	39821,8342370351	50805,6274346314	25520,6989569736	21562,7821656859	15497,3168949611	38882,958289049	23372,1670458619	29113,238725763	18729,0399850621	18565,9444562476	16913,4328468339	19816,1491138337	14229,162780312	22147,4688708032	17792,4958250187	27739,4048027169
PWY-5177	0	115,7773003395	0	0	0	0	0	0	131,8688026058	0	0	0	0	0	0	0	0	0	0	0	0	0	0	0
PWY-5178	662,1806458951	399,2284502998	649,5454736119	165,4606526134	89,4656766666	372,9164624086	494,2427969839	542,402318617	461,6620163605	1783,913883008	1153,0727392072	626,5495980807	478,4105321715	1672,0477881557	939,0320581648	1406,3513598631	719,2564452443	33,0656469093	229,8275901226	778,5850658834	374,9639927887	963,8486182165	841,6486973971	865,3674846569
PWY-5180	3576,5113797734	4300,5123369431	5487,982802762	3724,4962897448	9310,4380001722	7105,3204263886	6462,2532630902	5311,5152229117	10916,1708993011	13063,2698664885	4536,8163916431	3657,5202305437	2801,2093507284	9996,4271980311	5431,8361495783	7388,4932967761	4197,9219853719	4749,50551166	4117,0702854249	5911,5230434685	4027,6233940889	4861,1966994329	4482,873646952	6574,9638289228
PWY-5181	2602,9110698943	2706,3531553873	2764,0338514213	2136,0333202565	5479,1635647786	3861,9840744984	3865,3950850731	2182,9767015547	6122,791024382	9527,3530768098	3607,5726513861	2728,7979568117	1791,4918233172	5297,462656205	3108,3429336101	4002,9946848964	2311,4593588148	2528,6703543441	2711,2735096395	3284,9926427139	2485,9717876819	3450,3918752418	2321,5278971117	3701,1918801934
PWY-5182	3576,5113797734	4300,5123369431	5487,982802762	3724,4962897448	9310,4380001722	7105,3204263886	6462,2532630902	5311,5152229117	10916,1708993011	13063,2698664885	4536,8163916431	3657,5202305437	2801,2093507284	9996,4271980311	5431,8361495783	7388,4932967761	4197,9219853719	4749,50551166	4117,0702854249	5911,5230434685	4027,6233940889	4861,1966994329	4482,873646952	6574,9638289228
PWY-5183	879,9354415386	536,7094093117	522,410207765	92,4426602181	0	201,6546432627	366,425210641	511,6399786887	399,4835881735	1578,6366293286	774,5495665252	764,2336289497	598,4786310547	1478,6492525997	872,7463469222	801,2736003133	325,7905466949	26,69735634	0	953,9711799678	512,7784014728	509,273706458	227,153312251	867,7276418183
PWY-5188	26162,4139465738	25081,0282406451	28148,9606223824	20384,0874523518	47231,2483346651	37806,3667497472	35614,1120617054	31519,2782763576	60610,2128954202	77961,654857223	30956,2903559042	26365,0507458163	19465,6222634891	46175,0868998774	30105,7820649067	36191,0003084992	23369,398560748	24971,9163089496	21251,9700970198	24751,1742086751	17599,5052750505	27613,6927503639	23852,0211656889	36038,1730381499
PWY-5189	24705,4720907851	23757,4509784019	26935,5155414749	19299,0130632958	45452,7354387596	36393,885873075	34199,1751627871	30288,7194932166	58127,6784969836	74850,1811836435	29179,6471109248	24877,1773020944	18442,3062949651	43638,2463515589	28438,3320954989	34143,2980092981	22098,1675163581	23723,8647217233	20150,1114256941	23532,507635432	16657,2477771421	26171,6268747276	22797,5738767208	34284,2526839946
PWY-5198	480,5094789356	225,5710127668	540,0080670636	0	47,8950737974	43,8928947668	267,7749237886	730,923413693	430,9402541539	1552,7707277994	960,6903330903	334,9005178464	488,6270745228	396,074228108	693,8571318039	509,8355556011	255,6062933898	657,6986533173	114,8179555716	114,9526936807	55,6241047894	183,2592985106	391,7039006234	626,6412609093
PWY-5265	0	0	0	0	0	0	0	0	0	0	0	0	0	569,8651307082	301,9687796144	0	0	0	0	0	0	0	0	0
PWY-5266	0	3405,0853496635	4483,3383669583	2900,6982351168	0	5585,9712160527	0	0	8234,224556068	0	0	2312,421670348	0	7655,4090090558	0	0	3432,630854531	0	0	4807,960059715	0	3488,7221831748	3535,4239964957	5074,8641938746
PWY-5273	0	3405,0853496635	4483,3383669583	2900,6982351168	0	5585,9712160527	0	0	8234,224556068	0	0	2312,421670348	0	7655,4090090558	0	0	3432,630854531	0	0	4807,960059715	0	3488,7221831748	3535,4239964957	5074,8641938746
PWY-5304	3814,58	4817,83	5287,9	3725,92	9368,18	6379,66	6130,16	5967,75	10097,1	12342,42	6267	2745,98	4071,85	8095,17	4951,34	8979,38	5029,42	5799,16	4814,39	6278,08	4776,32	4376,41	3209,76	6336,06
PWY-5345	22654,9073788655	21233,2644151718	24708,8110853152	17817,8386155458	37352,6661807038	29942,7320237824	28769,2207993538	25312,2217028631	48146,4228482084	63116,2447408637	25413,8154377824	22811,3476662287	15858,2520747539	40065,2802682047	24906,3493171562	29088,2264664809	18800,5006002292	20528,3116627385	17839,7904660495	21804,0672734706	15740,8466160566	23830,6771264986	20125,5918320588	30275,5331528395
PWY-5347	20213,6822484082	19519,7189551328	21553,741972065	15753,127034774	38910,8065310243	30858,2222920445	28904,7854462403	25213,6644781232	49626,8991828933	64085,7919238546	22880,8059333938	20295,0455619025	14490,1009907615	36260,5882219517	23652,4175597216	29372,4068829014	18865,9815863018	19978,4975698466	17452,9711966123	20572,6201560637	14592,9433944099	20608,9990278457	18079,560371776	27631,6165478686
PWY-5384	2498,5581750662	1982,8805698243	2510,8413375346	1575,8887293159	297,184572513	292,0077898362	1493,7139661379	1339,6773544322	1329,7832789837	3943,1534384434	3385,2518427942	2970,9365951843	1533,0239243106	3686,1458315286	2781,3093001623	1727,1494163295	1136,6991917841	1002,314666183	834,0993284688	774,483418034	562,5013434734	3271,0253348081	2635,7859442421	2154,9255361448
PWY-5392	3466,8886713392	2408,0686601885	3817,3986362415	2110,3259711013	334,6167191554	719,9889892566	923,680421857	827,3755896877	1815,9662250458	3120,039047245	2240,3537700822	2776,5304335283	1102,315380575	3628,5744780434	2630,9997496813	2584,8749669067	1301,9062430231	2119,1002015933	1921,6046261803	2114,5345160026	1621,1476604969	1406,8060455124	1575,0011792353	2878,7503106116
PWY-5415	2779,2291900031	3955,0190363184	5138,4476678518	3366,5963803617	8532,6535201832	6622,0557991424	5995,9737025734	4976,6039385335	9750,115394473	11168,003155369	3855,9590469276	2748,3595595137	2255,367087585	8699,8986023353	4769,2896696999	6877,2723127104	3928,1881968779	4300,8698737126	3647,6139592406	5562,5084693528	3732,9406589687	4081,6875446678	4061,101788234	5885,9308523398
PWY-5417	1219,6540516028	1172,3292524213	1223,3487150117	542,0173631685	1553,3515458543	1410,7970867014	1504,906342372	1008,8109924237	2536,4369260989	2825,047415752	1982,4263850821	1456,0123854729	978,0967755115	3079,9540374766	1654,3422873264	2149,6262938649	1192,461929707	717,6166398262	751,7546306283	1424,8715353189	816,3940678312	1965,9893843863	1313,4892807902	1552,6403364908
PWY-5419	2154,4391901359	3263,4911531206	4210,4445705508	2678,0343601298	8048,5107614371	5825,4476146421	4853,0812998286	4336,0589952549	8560,6931319013	11593,9071298817	3126,5098097384	2071,582982576	2178,4139108592	6403,1184944833	3733,8839241187	5801,4734754912	3259,536342227	3935,3486232917	3439,1857482895	5775,1792490401	4096,350707152	3408,5751968496	3223,3067778051	4453,5814913463
PWY-5420	2304,3306053929	3369,5009455509	4372,4123121264	2806,9479994703	7741,9679109377	5762,8141575678	5008,9824775038	4325,8092302003	8533,9774205544	10744,2344451567	3270,969533659	2246,9033401279	2127,6595720519	7002,5458180275	3954,1275579731	5980,9342470893	3374,7902920622	3882,4634405573	3345,0246070254	5370,301373639	3718,1185401366	3528,6695214789	3406,7571594903	4769,5050232404
PWY-5427	0	0	0	0	0	0	0	0	0	0	0	0	0	0	0	10,2872727273	0	0	0	0	0	0	0	0
PWY-5430	795,8164498841	474,651990375	944,1639411617	205,3887750076	99,7768295175	421,1638926501	569,8768131657	637,6424663358	523,8179438405	2144,7084499245	1370,9180746812	708,591829386	560,4178200709	1999,5282913166	1108,0222885401	1710,9152303128	892,2557156905	36,84513906	262,8925813895	958,2643712775	447,2563464922	1159,9039271446	1097,8386641716	1173,416719897
PWY-5431	1219,6540516028	1172,3292524213	1223,3487150117	542,0173631685	1553,3515458543	1410,7970867014	1504,906342372	1008,8109924237	2536,4369260989	2825,047415752	1982,4263850821	1456,0123854729	978,0967755115	3079,9540374766	1654,3422873264	2149,6262938649	1192,461929707	717,6166398262	751,7546306283	1424,8715353189	816,3940678312	1965,9893843863	1313,4892807902	1552,6403364908
PWY-5484	21000,3081232879	19947,8112753921	24052,7520454082	17214,408902038	48852,3630854442	39125,7781769134	35834,1945840081	31800,7421342952	61543,4378194575	78963,2390305433	25014,1257354937	21303,2009192507	15716,2988642668	38676,798540588	26685,0291269862	32722,6390750101	21153,808253745	22257,498193684	18967,9159175953	21784,7182000514	15243,3454103405	21979,932881739	19663,8194566814	29908,3447037302
PWY-5499	61	30	0	0	90,5	74,5	97	48,25	122	194,5	0	60	0	41,5	0	20	12,5	0	33	0	30,5	0	0	39,5
PWY-5505	14464,8159297007	13681,6767972889	16366,9768162312	11565,416414378	24443,9199296498	19816,410293843	17448,2169540976	16199,7010732572	30210,3495627624	38405,317478142	17646,7152873712	14913,292694854	10926,1468673354	24102,4896680594	15817,511782761	17381,9274863152	11981,3534352004	12562,5266718436	9708,8209996674	11377,5058106396	8223,8818307188	14479,11218497	13804,7011495982	18503,4015518014
PWY-5507	554,8660565508	512,7126619106	375,4545998904	36,5543444861	41,3757707939	93,6806169129	365,2486659095	565,4030247903	1056,2003784686	1522,2526550487	1766,8619414569	899,7284603656	1160,9406054917	890,2452379265	1063,258415249	1435,6203927976	1088,031641401	531,5088812832	426,5864244215	1022,631747948	953,447205934	1495,6481279976	1128,6252752329	992,7034397748
PWY-5509	7267,1010051905	6602,1022267908	7015,6188598043	4846,0548509647	9635,0264016801	7560,7636405164	7710,6883202683	6224,6099022655	13158,0551868372	18162,8221950054	9305,7960355388	7447,4552809171	5391,9148858536	14181,6980852889	8343,3943327481	9214,1449504945	5537,5225602064	5919,6642448291	5478,6387824123	6946,39262618	5340,898174667	7848,9469286536	5921,0150392338	9583,5563819034
PWY-5529	525,154032015	323,9815356375	695,3304697613	83,2271531136	71,6892420121	66,2383489264	343,773874404	1027,4368821771	317,2332466452	2055,3695113103	814,8534781826	404,8333715094	427,9684905955	800,7474872405	514,4398011366	629,3498679247	307,1725482989	734,8215280394	436,0274471668	165,8376400233	316,6857216796	405,7887358986	262,7526665228	779,7040858863
PWY-5531	395,1393796239	214,2368261196	618,220859611	49,3071183634	41,086137428	37,7520502974	222,8126793308	832,7173604962	184,69195832	1722,3055243005	664,0853350215	284,4119423884	350,2700417525	614,2406749856	596,9544916421	537,2985445779	235,6412911322	544,8806370118	292,6975804026	99,0452122594	370,7463178584	298,3864917454	193,9867424634	644,4262837768
PWY-5532	0	0	0	0	0	0	0	215,1775766154	403,3378929674	395,2632775292	0	0	0	294,7501646316	0	157,345169245	0	0	0	468,6620779498	305,9437048969	0	0	153,4264196884
PWY-5647	1332,6612729495	1415,2418255595	1802,8457086583	972,093161309	3457,2485149104	2729,8326685739	2582,9171646586	2057,9444930597	4231,6638830243	5482,3573298165	1708,2680348566	1155,1078985593	1166,1990475742	3540,5629211037	2407,9613434943	3879,3045185213	1975,2810954324	1880,907330033	1896,6708865188	2593,3513512972	1680,210664289	1578,116460498	1448,2811447893	1946,8029319449
PWY-5651	2335,3050242439	2053,3424569093	2447,4586315374	1349,4405131052	5085,3187892658	4061,4557942219	3884,2413761826	2924,9074001204	6228,3549955457	7868,0483778081	2884,9775989352	2221,7312889093	1782,6393719213	5399,7576135417	3765,0616597451	5589,0502902568	2782,0679484946	2544,9756191759	2533,2663520119	3216,3578006733	2089,2281020517	2372,9026910052	1890,4128726851	2731,8352580692
PWY-5654	1352,9230732744	1575,2657902071	2272,1142980972	1262,2784316091	3678,1866347476	2875,2518615244	2705,6739095726	2253,6275360942	4604,3181506485	6231,9537970482	1762,4083518675	1141,0815252471	1252,1137279392	3858,8503690627	2509,0052741159	4185,4184744519	2222,6954959547	2197,4892083929	2267,9574792959	3080,1926638935	1994,9228865904	1750,3751762497	1759,6386296245	2363,8844021693
PWY-5655	1902,4592787487	1756,3552814481	2175,3156076649	1167,6633834496	4230,394680534	3440,5700221728	3437,2993150471	2516,3133121065	5231,0645694483	6218,5098332832	2377,4937348189	1724,6156062502	1510,7820516762	4708,7401506024	3084,9886411745	4580,2504482381	2349,2572719917	2258,6350060105	2264,2917055164	2822,9626476864	1866,2622500737	2250,6830950396	1967,3343551513	2456,3132187921
PWY-5656	82,5059509768	35,4963837587	30,6208500991	14,8661896141	0	0	114,5034158212	97,2265658868	179,8206058858	110,7904345099	203,7436028573	64,1303552574	71,0187436898	131,2448774188	286,5483805018	582,2017226819	339,8283855125	0	0	108,0807728834	112,5767004159	146,5831487436	144,8740440985	261,0459705281
PWY-5659	28604,6468865574	26334,3449524946	30625,5946769471	21516,0272997104	52930,6941862325	42522,1044293341	38901,8723640236	35246,7301278355	66460,6699888211	85930,7844117881	33086,9113081098	28558,8472692144	20417,1904706528	50232,6605316503	33167,2136527644	41933,1492910429	26492,0020500305	27340,1228497927	23418,2498135723	27298,0271504117	19005,1040911441	29473,8425738888	25712,0064524861	38552,4772631804
PWY-5667	31843,8983656458	29298,1838231808	34313,3889230859	24926,0886120492	52831,2745163898	42496,9009336867	41167,782942557	36532,179726672	69003,7044377485	89685,3561302805	36493,2405694408	31898,4566750178	22346,6969174104	55228,6764913247	35394,0754901482	42335,3551293478	27819,903182247	28410,1548058233	24021,5576726008	28536,3316891132	19970,8034162082	32176,166073282	28275,1897361684	42378,9534841377
PWY-5676	4573,9337248772	4835,5495336614	5427,51035042	3761,9455818284	9857,0331790991	6745,9384252608	5865,205268882	5701,0858216203	12149,5057016182	17743,3644872664	6671,3975077505	4451,1552298963	3633,3620463459	10243,0440628112	4748,629081423	7109,601316295	4355,631368718	5074,298706978	4810,9728794569	7611,7875864736	5903,8266053791	6303,28494255	4289,5806460171	6659,6018220348
PWY-5677	0	128,6622475738	177,557969248	20,4922705418	0	0	44,9895783877	0	70,1153732922	252,4519723287	371,589223828	25,0922603802	0	241,6106812254	0	71,8940554985	36,7768427339	0	0	0	0	121,2947537857	91,5567249106	267,6820687486
PWY-5686	29159,193404882	27287,7303318444	31166,2939976415	22502,9734275656	49171,950219036	39461,6950944617	37680,2720412029	33689,7383245057	63987,6580407548	82468,1247501437	33620,4029013075	29191,2478618728	20970,9533053918	50310,9669474591	32290,7542795566	38763,2266042307	25445,0470918002	26604,6005221463	22599,5764763321	26681,8828976553	18819,2201412497	30079,3891707851	26201,4248047318	39298,5058010658
PWY-5695	27574,011320705	24512,3895834663	27617,6281143322	19912,2216190931	45276,8361802036	36316,1093021277	35429,5325913509	31320,7547988845	61193,1371137106	79082,5829054876	31719,871502479	27320,0411446874	19228,3341722096	49689,8113518019	32014,2879820432	38747,0440938311	24671,2271869747	24679,2859747781	22238,1231708392	26054,670858884	18555,0308828395	29271,928374296	23561,0993572535	35950,3785120102
PWY-5705	2130,5575090638	2180,556624596	2748,9086188288	2307,8599857792	7591,2490529956	5324,7270927558	4805,9389799502	4488,8737721554	8344,6934395094	10236,5402275189	2780,4760717315	2249,1022845447	1334,2916670426	4107,441044136	2841,1134322457	3428,7692836566	2226,6868528171	3388,0016733087	2841,2794307602	3306,3801572331	2242,4177516858	2213,0868519025	1811,3823726515	3416,8912540363
PWY-5741	3803,4614687387	2883,1351803016	3751,343810487	2870,3077317482	5950,7467618011	4471,6520011037	3931,4638876249	4565,2608452238	7277,0534846704	7997,7421230609	4002,9266080346	3338,9647594712	2382,0657829954	6206,8778092061	3491,8405758887	3984,0477220986	2486,6076114318	3479,4044520537	2957,713067325	3455,5339469228	2194,4048619179	2829,7632835358	2038,4879061375	4297,3984853463
PWY-5743	0	0	0	0	0	0	0	0	0	361,4210190538	0	0	0	64,534298491	0	0	0	0	126,9773756266	0	0	0	0	0
PWY-5744	0	0	0	0	0	0	0	0	0	425,0267852013	0	0	0	64,7850899488	0	0	0	0	150,7576597443	0	0	0	0	0
PWY-5747	3781,5874398862	3141,1958522541	4203,7625778512	2882,9577300324	11730,3679585265	9398,7662356963	7530,2076652577	6567,6663139261	13141,6788938534	17195,4594184344	4148,6127254746	3803,2124322736	2742,6615012219	6385,8505411785	4978,1960193031	5146,6787966645	3184,7143213267	3912,344638149	3358,0655773989	3498,0130411113	2412,6759925424	4402,0549858781	3402,5676369657	5510,5087478497
PWY-5837	4912,7737315875	4778,0768660896	6126,6076283846	3951,9689708847	6652,4246629936	5148,7052315722	6081,6475099905	5130,7640874109	10487,7626969539	14388,3997521103	6117,0824559488	4659,2680279893	3852,6413018575	9277,5253892676	5522,0561511998	7571,778895312	4380,8127828022	4750,1670612667	4412,1889122409	5147,8523817366	3499,1693166901	4688,1195656254	3662,9594262383	6215,0873784917
PWY-5838	9214,9680416279	8724,127971509	10893,2738500184	7272,0937472714	14836,7049639213	11602,0814968826	12537,3248952346	10741,495770146	21374,8636500499	28065,8510943088	11017,1805196262	8954,6318763836	6908,3146859363	17180,7036123949	10636,2896329993	13515,7033307014	8259,0345777993	9133,0584399949	8110,9135882242	9588,2552516767	6532,2623255571	9153,5698459009	7621,5839812303	11919,8685808411
PWY-5840	8966,3390983038	8520,9798972304	10571,6426558089	7072,6510526289	14891,7738236768	11622,0140365192	12458,511194275	10684,1014088623	21268,9761215136	27794,1590851246	10742,9050569241	8739,3600086886	6736,9334934106	16793,4335767952	10441,8900570541	13291,1404106285	8111,7748010392	9044,082169146	8044,1560546568	9467,7033957242	6447,4031677307	8950,16314154	7463,6919590141	11653,8191976257
PWY-5845	6006,1395487577	6107,0438191968	7402,7639045159	4228,1392570258	5168,0479321284	4606,7208549061	7486,0615658802	5442,4651579002	10204,7897764564	16084,9733026015	6874,9936136615	5869,9000096328	4527,4864506427	12556,3429567144	6855,1101073719	8962,1473903418	5687,8868770126	6145,8641749285	4495,7487115215	6731,9715948129	4898,3218275226	6691,1549236954	6058,575240704	8382,9310233898
PWY-5850	6006,1395487577	6107,0438191968	7402,7639045159	4228,1392570258	5168,0479321284	4606,7208549061	7486,0615658802	5442,4651579002	10204,7897764564	16084,9733026015	6874,9936136615	5869,9000096328	4527,4864506427	12556,3429567144	6855,1101073719	8962,1473903418	5687,8868770126	6145,8641749285	4495,7487115215	6731,9715948129	4898,3218275226	6691,1549236954	6058,575240704	8382,9310233898
PWY-5855	13061,7980174149	10852,7416103963	13377,0503536096	9163,7207844357	16028,9634672714	13437,4400271216	13812,8786563036	13282,1487495792	22900,9631712109	31777,6346703543	13838,2089728431	13217,8285645953	8261,222032505	21727,3079493325	13616,0309706227	15281,3943601674	9715,8700367904	10299,5926968252	9451,3882062653	10574,3331838946	7576,3111416943	13887,9482623917	10793,4387767642	16690,3170306977
PWY-5856	13061,7980174149	10852,7416103963	13377,0503536096	9163,7207844357	16028,9634672714	13437,4400271216	13812,8786563036	13282,1487495792	22900,9631712109	31777,6346703543	13838,2089728431	13217,8285645953	8261,222032505	21727,3079493325	13616,0309706227	15281,3943601674	9715,8700367904	10299,5926968252	9451,3882062653	10574,3331838946	7576,3111416943	13887,9482623917	10793,4387767642	16690,3170306977
PWY-5857	13061,7980174149	10852,7416103963	13377,0503536096	9163,7207844357	16028,9634672714	13437,4400271216	13812,8786563036	13282,1487495792	22900,9631712109	31777,6346703543	13838,2089728431	13217,8285645953	8261,222032505	21727,3079493325	13616,0309706227	15281,3943601674	9715,8700367904	10299,5926968252	9451,3882062653	10574,3331838946	7576,3111416943	13887,9482623917	10793,4387767642	16690,3170306977
PWY-5860	4333,9593951067	4451,1800143752	5423,418084056	3036,6683402601	3586,4799827506	3211,5581995143	5386,9719741107	3855,2509123896	7232,1492651612	11554,6221674252	4969,5147376622	4231,8081428626	3288,5611090602	9242,365696876	4965,7033954677	6550,3779965869	4144,9020822582	4480,5825597069	3242,2947302702	4957,3277268569	3620,5983497422	4868,1792371459	4422,4602379041	6073,1015839145
PWY-5861	6955,5495685833	6623,4611791769	8371,1295046933	5530,6598761292	11150,689768138	8691,7781390953	9532,5788516132	8102,3196451	16271,3886746278	21396,5777693064	8389,5533452053	6744,1932928007	5265,8086345964	13150,433109543	8091,0668738914	10386,9815570612	6282,9387656455	6975,5820999722	6261,3093580189	7388,4908775373	5010,0302283555	6891,3449562636	5703,0424374728	8963,3207351671
PWY-5862	4333,9593951067	4451,1800143752	5423,418084056	3036,6683402601	3586,4799827506	3211,5581995143	5386,9719741107	3855,2509123896	7232,1492651612	11554,6221674252	4969,5147376622	4231,8081428626	3288,5611090602	9242,365696876	4965,7033954677	6550,3779965869	4144,9020822582	4480,5825597069	3242,2947302702	4957,3277268569	3620,5983497422	4868,1792371459	4422,4602379041	6073,1015839145
PWY-5863	5426,3658331223	5282,713186341	6737,8318473256	4361,7830144707	7423,1726084078	5749,3655506505	6751,6545320011	5700,5227757478	11632,5593442033	15909,623730759	6746,4738579852	5156,6075435635	4248,502156089	10234,9821522321	6116,0290297801	8378,7834960936	4865,7401120874	5255,9047147026	4861,6402718465	5674,7343439975	3859,0897311089	5198,8129898672	4078,1790797472	6889,8990006291
PWY-5896	6006,1395487577	6107,0438191968	7402,7639045159	4228,1392570258	5168,0479321284	4606,7208549061	7486,0615658802	5442,4651579002	10204,7897764564	16084,9733026015	6874,9936136615	5869,9000096328	4527,4864506427	12556,3429567144	6855,1101073719	8962,1473903418	5687,8868770126	6145,8641749285	4495,7487115215	6731,9715948129	4898,3218275226	6691,1549236954	6058,575240704	8382,9310233898
PWY-5897	8712,5766959439	8272,2794678949	10363,9625071468	6888,6405118075	13952,5186456337	10881,5564205222	11842,4162179236	10123,8363011537	20215,2912157509	26603,8028338955	10460,7257811101	8446,3163676643	6564,0778041715	16301,5216668424	10060,9945905237	12883,3835792787	7819,7099246019	8671,2122842729	7734,9151654257	9130,7892840582	6207,9497879442	8626,7938820736	7140,9962887444	11250,0033567911
PWY-5898	8712,5766959439	8272,2794678949	10363,9625071468	6888,6405118075	13952,5186456337	10881,5564205222	11842,4162179236	10123,8363011537	20215,2912157509	26603,8028338955	10460,7257811101	8446,3163676643	6564,0778041715	16301,5216668424	10060,9945905237	12883,3835792787	7819,7099246019	8671,2122842729	7734,9151654257	9130,7892840582	6207,9497879442	8626,7938820736	7140,9962887444	11250,0033567911
PWY-5899	8712,5766959439	8272,2794678949	10363,9625071468	6888,6405118075	13952,5186456337	10881,5564205222	11842,4162179236	10123,8363011537	20215,2912157509	26603,8028338955	10460,7257811101	8446,3163676643	6564,0778041715	16301,5216668424	10060,9945905237	12883,3835792787	7819,7099246019	8671,2122842729	7734,9151654257	9130,7892840582	6207,9497879442	8626,7938820736	7140,9962887444	11250,0033567911
PWY-5910	771,4426827197	440,3310132987	666,1520885105	478,864912628	127,8113976807	0	697,2857113378	957,6639996679	540,670315654	1010,9378914372	370,6842531985	674,2229704821	253,0879107618	1528,5531184327	778,188733056	804,3626684764	517,7340980344	736,2213384086	761,2581637973	552,201064368	533,778061309	462,5499188139	312,9382606269	294,9890795638
PWY-5913	20892,7534288061	18943,6682140373	22793,2067130226	16483,9988501537	39529,5194298873	31547,8653196899	29219,6895125871	26114,2424248456	49156,5653403659	65417,8483796035	23144,422891733	20876,7873250138	14898,3267910365	37464,6839731023	24648,4202230331	27610,6137497887	17939,4662647476	20341,8607015384	17242,3404631268	20605,2783395811	14833,8695401941	20873,9815159016	17930,0847069468	28069,4793351573
PWY-5918	16884,1170030685	17026,3362475584	18508,0396865823	13669,0451414559	36960,7414279576	29186,1272158402	26697,4251827803	22987,2746182936	46224,0617090153	57799,6554853982	19514,0900073245	17088,6943615055	12479,5342794714	31304,8609966872	20900,8464291243	26910,1932539116	17451,7760784651	18072,1804379444	15620,1044742456	17798,1872980206	12094,3981025862	18304,2959189919	15796,5935813739	24890,7832003736
PWY-5920	13352,7449839068	12417,1068869437	14282,2706739732	10339,8455326814	22449,8500635399	18106,1819397385	18321,408069058	16127,4258244845	30218,3678950545	38960,7862642991	15022,9825904944	13201,0925087921	9314,8984002937	24453,86743784	15310,9335822961	18145,2097083691	10976,5860900148	12129,2053012946	10955,4920494016	12681,7973573955	8546,5128121837	14225,3328918164	11829,6865354099	18214,3373702838
PWY-5941	3090,0615339109	4320,5016761221	3934,3961126811	3126,054264713	2409,2397766496	2511,6589508951	2669,1080374823	2959,4956240868	6677,0016389283	7730,9515127343	5083,1331384111	3707,1633043437	2946,7521630374	6078,8367755579	4269,2536410848	4914,1618332025	3326,3288976652	4158,2633174152	3570,3130222907	3365,5786716107	2109,6882943297	3396,1213818241	2615,2859068742	4888,845076624
PWY-5971	14544,1040930604	13132,9748139412	15641,9239869061	11706,0952162317	14240,8599927076	12085,4496028603	14282,327429066	12188,4648123183	21799,1589418841	29716,8883148282	17698,5443492456	15933,7754248383	10442,3068990867	27636,8469259423	17406,341098617	17823,7321296831	9859,0669682134	7242,5703483025	8166,5395591185	12454,6623729521	8837,8746702609	14843,6347530273	11905,0679753984	18918,485228933
PWY-5973	34605,5821465722	31912,7306719402	34596,9201517966	26651,1468924983	46786,5217911767	37347,1850246716	39405,8824201963	34686,0456547747	65285,0161816161	86789,2080451609	37625,0817853219	34441,7987249959	23215,9851598283	60173,6845973601	36413,7487000237	43402,5642240349	27280,2698274293	29380,0025000669	25645,8384240795	31299,6551766021	22332,404119786	35462,5311793119	29258,768521826	44863,930464142
PWY-5989	14890,8755230138	11835,8858189387	14318,443867895	10642,2628897731	13313,2355090038	11282,6455916717	13360,8139485032	11691,9485175357	20573,8663483811	28572,1288063722	16105,4192221445	15349,171503993	9370,9870490052	25370,7585743789	15916,4068416768	15412,3704002639	7964,0760621343	9221,8847861599	9211,7350535946	11690,8621532173	9006,7277586505	13855,5323785252	10232,5733025111	17396,5941943286
PWY-6071	2710,756020889	2873,955882351	3243,890812523	2422,5745447079	6804,4575794177	4859,7163293622	4762,5419306393	2811,5493547752	7620,242267063	11654,1695532984	3852,8547010449	2720,9651809683	1975,0626615979	5558,6273912729	3538,3052606684	4667,5389511106	2654,5341489013	3008,3471525478	3092,071370912	3740,9731047983	2720,5482968224	3347,6565515816	2595,1042692965	4042,3509575816
PWY-6107	1070,6420356598	1359,8205072549	893,653489143	888,0833318662	2972,0975463	2109,2466851663	1412,887847902	857,8436679386	3287,5172585464	5819,964915173	1316,2388527356	1185,8018978898	641,3004006942	2627,7950885994	1281,5165669736	1046,8430487965	830,0875662525	1204,4500607489	1423,1060784451	2357,4280821493	2012,3573863864	1849,292298089	1075,8755588674	1899,2979124458
PWY-6121	27884,4747391507	26304,5630019448	30520,3151687923	21847,914702231	48879,2650175227	39352,9022767234	37504,9367101517	33409,4037431243	63129,1214822124	81915,5352553754	32557,2913689941	27834,294562787	20483,9692194641	49106,0173518267	31406,1120418959	37964,8569002168	24284,4979142078	25926,2947172805	22165,5755368804	25748,1906845738	18237,6956713436	28948,3307414843	25247,0122317164	38175,2067351225
PWY-6122	28130,4545203606	26686,65555579	30713,7904814215	22095,7144785093	49522,8063234539	39748,9799888921	37737,3241139276	33536,9019437779	63696,3003758126	82624,8851244298	32767,8523366821	27973,4860963568	20670,6088693164	49280,1089032613	31623,4405875175	38332,9615690371	24590,1513725108	26264,6979271383	22384,1305546225	26126,0370851221	18472,5346291865	29071,316588326	25359,386739808	38613,2461107125
PWY-6123	24319,3377542752	22903,7547728702	26183,7636957724	18878,9420845433	41761,6920079119	33587,2286352911	31935,5518584342	28662,3976937001	54328,9756447814	70303,6203631085	28091,9767917296	24315,4952261736	17595,5441961005	42371,1174950381	27056,5884168101	32445,9935528595	21115,7360527302	22449,0367400238	19087,3273254128	22340,8696903387	15821,8727937066	25084,62540682	21910,5534761356	32996,8690710818
PWY-6125	27648,2789096697	25798,009463108	29624,8118764124	21435,2314551953	49973,9451963487	40121,1446826542	37383,0117107962	33716,6419007055	63714,4635836713	81393,9209083686	31636,7331091859	27588,5288439704	19572,6171385523	48026,533845406	31269,7325787287	37140,8825103933	24298,9045506772	25931,3937642159	22053,9662774653	25940,476256944	18227,015912104	28288,630544544	24932,9820074018	37265,5641631454
PWY-6126	29459,4470907834	27568,2381976473	31581,7062324976	22771,4036001654	51337,403634314	41285,0486790326	38910,5063744984	35045,8061055037	66387,7123593968	85521,8255260203	33901,6424992991	29513,3577944425	21052,6856080325	51065,4552227836	33131,9024973871	39476,0604336228	25899,3338451058	27261,9021428919	23182,5027693132	27251,5848520153	19233,4707708401	30362,7064216763	26603,3619791857	39657,1191119885
PWY-6147	21603,4774981222	19560,0788397774	23648,8479481214	16448,3132473629	38327,690423051	30875,4287602114	29034,8720459564	26484,9649192745	49158,6696304951	63238,1698184566	24327,1324426734	21900,9318665526	15244,900356818	37318,1679930108	23762,3887594125	27632,7609816235	17818,0588207871	20012,9734565542	16744,2586539517	19739,6460886466	14120,4710107345	22334,1123293305	19216,6712355253	28241,8669462994
PWY-6148	0	0	0	0	0	0	0	0	119,8401082574	0	0	0	0	0	0	0	0	0	0	0	0	0	0	0
PWY-6151	10377,9297434786	10106,1987031692	12004,3170376381	8361,0646240649	13971,2239730963	10960,3595818202	11451,7286665624	10094,5729594532	20336,4697094198	28104,5309682796	13053,3049239014	10519,16626281	7810,1206686574	19478,7453242955	11626,0943372375	13992,4994377147	9350,976716136	9263,9664981947	7590,2464021681	8876,9301490979	7589,9305993415	12062,6325976951	10117,9595805365	13837,6131457437
PWY-6163	25588,9503310409	23956,8250571629	27660,1971843519	20350,6860773917	44734,0217648308	35829,4048375906	33953,5700703966	29914,6336570603	57484,6203720627	74892,8857109161	29339,9880008755	25749,6729008735	18408,0682815014	45197,0934459746	28901,2632331303	34282,1742818628	22333,705133337	23666,4391366217	20097,533970786	24032,9675624735	16993,1317902021	26413,4374030394	22918,9201809787	34667,842838694
PWY-6165	0	0	0	0	0	0	0	0	161,6857657662	0	0	0	0	0	0	0	0	0	0	0	0	0	0	0
PWY-6167	22,276866205	11,1571784095	0	0	0	0	0	0	309,0983017647	360,5370347303	363,3704046945	0	248,2677238072	0	251,0314448216	818,8092089245	288,7513208752	0	0	272,7912506725	267,755340655	276,0544606472	272,6639957682	549,9462079608
PWY-6174	52,9726188917	266,9724280886	392,3456861831	266,4366670443	0	0	0	0	372,5813571602	342,0189641714	164,9392165999	110,1681718154	114,4677467393	465,9925386334	31,7428561531	511,6647193722	272,7114428353	0	0	324,1970114754	168,253230228	43,6471045707	3,48781309	199,1261258692
PWY-6182	1373,871848489	1319,1686515054	1377,6635254795	620,6639230569	1787,6159004214	1619,1484049629	1712,4638622764	1155,9009112425	2900,711643483	3244,5925065252	2187,1223635611	1626,8131162204	1087,6338281332	3440,0228130062	1856,7673008632	2396,9915145099	1340,4767225594	822,7961807247	861,088851743	1619,0583361349	933,8769766275	2180,9176941116	1465,7331720557	1755,3617283427
PWY-6185	1041,0851285055	848,446158074	1318,5909947318	334,5376014121	1426,4751566782	1314,0941819573	1450,2307215756	959,5513764271	2407,9552338053	2564,5800099598	1908,6531216541	1117,2051659072	954,0696983211	2882,2043521422	1499,2499826505	2284,475622262	1273,1887895119	661,8138913618	686,8808778975	1325,3466877781	612,4211202278	1573,6273577956	1032,8328699751	1388,4135161005
PWY-621	4552,1309452376	4781,0569303127	6531,9198056824	4728,6655528781	29723,4621107632	23258,8422239698	15788,1279087592	15454,90033355	30893,2907907627	39178,1662609895	3868,7948511887	4394,3797001247	2408,1467244814	9063,910238569	7632,6160179511	9444,4561160477	5677,0242552452	8314,7483021145	7290,1322913106	6601,5394797135	4872,8485739003	4972,203491698	4784,9752888894	7812,1929076905
PWY-6210	963,1080011334	948,2194376967	1032,8250337745	430,3290792613	2017,1091995579	1807,8047631933	1830,662532502	1192,2348231706	2363,6116780817	3275,4878211898	1212,3228161206	934,9076123779	799,174707261	2287,6557743585	1662,7756173507	2720,4334840151	1405,3623931528	1168,0889585058	1297,7916060394	1651,9403274005	951,7377617666	1014,7998987198	958,4161084901	1139,7980071249
PWY-622	0	0	0	0	0	0	0	0	0	0	0	0	0	0	582,6464517099	0	0	0	0	0	0	0	0	0
PWY-6263	12997,0411785309	12630,3540991027	13692,9910668175	9964,4499897283	21170,8215875131	16702,2456095695	16131,8775191272	13664,7573491175	27640,2612609521	36736,7066297129	15150,9806686189	13157,4811182276	9804,2128909503	22512,4043521432	14643,7099360055	18803,6377028317	12606,102224264	12458,0766021333	9861,9382576537	11972,8615917377	8726,3585096263	13473,6066465497	12124,6998695725	17956,1602979168
PWY-6269	7272,4380768616	6611,91667778	7034,211957443	4844,7739606085	9630,5903092106	7554,1843743452	7718,928645973	6206,3503793894	13164,7647811533	18205,4064224209	9345,7913257678	7457,8053643393	5416,8809589571	14230,8251224468	8356,863873417	9233,7917241539	5559,2591233278	5908,1805473123	5471,9444763417	6939,3104177673	5348,0253380571	7883,8584133713	5943,9055629006	9587,419361027
PWY-6277	28130,4545203606	26686,65555579	30713,7904814215	22095,7144785093	49522,8063234539	39748,9799888921	37737,3241139276	33536,9019437779	63696,3003758126	82624,8851244298	32767,8523366821	27973,4860963568	20670,6088693164	49280,1089032613	31623,4405875175	38332,9615690371	24590,1513725108	26264,6979271383	22384,1305546225	26126,0370851221	18472,5346291865	29071,316588326	25359,386739808	38613,2461107125
PWY-6282	14528,370725782	11591,2439563409	13980,8288663257	10423,3481445923	12968,964324206	10977,0934459597	13001,9491453204	11390,7797869114	20052,8614340418	27835,2967927142	15689,5847393877	14959,686855541	9131,0112683312	24701,3239480685	15430,9729455469	15009,9891693528	7792,4508660148	9015,3827372717	8967,3853952444	11385,911202063	8767,3100824232	13535,4548118983	10026,5601573056	16990,2120896331
PWY-6317	17203,2764909512	16714,1981921572	19288,6524572297	13516,8241804865	38411,1070442915	30177,5306451527	26239,5602803484	23584,3916942328	45932,7376878519	57811,9362403865	19542,6067886072	17115,2408548245	12712,6008255027	30131,7084612067	20484,265085601	26755,6933357286	17519,8843318538	18465,3265263948	16205,7756806385	17997,935503558	12326,2213230504	19200,8617406571	16718,6660950589	23672,0167011172
PWY-6338	483,4619385343	282,5768678355	423,6024589258	377,2245667616	152,1210558639	161,2676005129	241,413916675	273,982411151	581,7397435476	1595,7362297026	882,2817723439	542,7177075791	521,8212855482	976,7359338095	749,3625315526	505,7855765247	382,9438623359	383,6146327856	178,2268845401	363,2903983567	343,3705905343	416,4714001265	320,9143227817	447,4187017861
PWY-6339	772,2883797869	0	831,7185478571	0	475,1053602399	466,1100051832	0	0	0	3166,732703296	1409,9019139454	874,0765828751	830,0912842359	2267,9827670354	1183,074161344	1398,6987587377	0	625,5286542676	434,9138674158	784,0101478319	656,4696069769	849,5375907643	639,6221270457	0
PWY-6349	17,1685052013	11,4185163211	0	0	0	0	0	133,5955101623	307,0034231324	298,1142124316	26,2868769761	0	64,6551015437	210,4491910264	84,3531171752	221,6179660788	59,7315489217	0	0	273,3645590634	192,1815802686	54,0802064756	17,6495364609	257,1867665353
PWY-6350	12,5109025339	7,3137743855	0	0	0	0	0	117,3726723718	268,8904967663	264,8002532952	31,0061960796	0	70,1255419413	174,1207715281	81,5546339814	218,3077495476	63,0421902533	0	0	248,0486435017	169,8696213175	57,7217618886	20,8948796273	236,5241328431
PWY-6353	19789,1201449805	18645,2731662358	20840,1112972301	15133,1918094912	39052,5598145576	31011,7602996646	29421,7595110128	25576,7227404661	48837,0675920713	61114,1857981212	23862,2749280308	19627,1254286877	14519,4447760436	36055,4341070763	24145,0752657876	30705,5345411244	19501,2383374575	20000,859362214	17326,6833562385	20319,4780592466	14244,9120401641	20922,9564792489	17732,4878057679	27086,3148111045
PWY-6383	4119,9134984099	4355,1120003583	4814,6662741867	3704,467930296	12716,9781265269	9841,1889331953	9699,6799021366	8266,2498397919	14832,5067236059	17714,6950508856	4729,2160456011	4069,9058133039	2995,8660208213	8901,0346571847	6762,1316309735	9033,4164301682	5457,6956717204	6129,4589399475	5475,4024129037	6589,7381801633	4384,373976877	4908,9627951832	4619,034646606	6917,7526304717
PWY-6385	23567,6378247058	22151,7589560345	25425,3418505046	18221,2449878785	42858,4508209851	34309,8484572128	32315,1864906356	28990,0587803623	54946,4138955652	70069,4750320679	27298,7087235309	23566,1020417756	16836,9509376794	41116,6500196097	26675,0003736519	32173,6315975488	21125,3770823294	22406,4136372726	19058,2147306361	22256,3618156808	15571,1484707605	24370,6390191399	21339,890858169	31975,4192032017
PWY-6386	23246,6190745038	21891,0309241423	25067,8025082284	17929,3894297137	43489,895023102	34756,0840392173	32388,3317092609	29159,7757765276	55251,6063223243	70234,2673422186	27033,1052370626	23183,2816200852	16642,8759339029	40651,1539339303	26440,1037577077	32049,8814143193	20964,0503453033	22368,837188281	19123,4880273991	22292,0541523283	15540,1364792651	24042,7058815386	21019,3022044313	31657,7306161551
PWY-6387	24114,0243314954	22600,8879760725	25846,5828529306	18495,9467482853	43928,1077600876	35127,8902299831	32823,7655254027	29548,8893989837	55775,3547329175	71421,454943213	27737,9328617292	24093,9495292203	17155,1999734651	42238,8814449858	27324,3072121379	33074,8634208489	21543,6908792505	22864,7498497748	19571,8869286233	22701,0946039449	15833,6708568558	24855,8063795045	21688,3203568131	32748,6424077665
PWY-6396	1449,0907421984	1499,0515265547	2523,8399605416	1641,6081014921	2073,8518573717	2106,9601012768	2978,3822193382	2163,951257193	3432,73123191	5160,7051954574	2342,5179387302	1473,3958805348	1628,6410952035	3715,2726654603	2399,8996941825	3011,3978491928	1360,3548381783	1700,336149018	1597,1638003897	1916,7988687124	1199,9874901607	1587,1275670415	1504,5736868575	2226,9092136718
PWY-6397	381,4940816243	606,0887252466	728,2257993149	578,6747635618	865,975970485	892,2027456926	1006,4776208379	349,0258299642	1106,1922386255	993,2319102227	298,8511674834	324,7730303198	385,3257496952	1671,2095004932	637,5039458376	765,1143001984	551,1410378055	542,6726261107	342,0521994443	651,4265249773	398,8665020746	587,7992386939	780,0422721638	962,3154488054
PWY-6404	1284,9927845745	2047,4624600768	2488,9547833921	1962,9156658986	3004,8396313193	2990,5315269584	3237,8739655851	1238,8008773861	3789,4192004154	3432,8245528753	931,5927767643	1128,4180308594	852,1072250862	5332,7293170372	2169,5412294933	2545,0031903004	1840,8236477429	1827,102036978	1195,9964745569	2137,5267722213	1373,9177804138	2018,5388912278	2588,0336031401	3256,1702128465
PWY-6467	14853,36	13247,77	15930,93	11752,74	16301,33	13384,92	15100,16	12795,79	24567,67	34884,91	16545,1	14800,12	10604,42	26111,2	15797,53	18383,64	12731,43	11143,28	9310,21	11435,61	8521,58	14826,79	12383,12	19976,97
PWY-6470	291,6342870413	1249,2684154839	634,5211158687	275,2310938971	1357,9176779724	1991,9348497034	2060,4529397378	1610,7213584765	3438,8906890502	2074,301671791	168,0008849228	658,3683975952	553,3114489135	2271,6768863598	1063,25196928	417,4469000917	503,7921628561	957,185371848	422,4496394138	839,0050808684	742,4052209593	118,1835454425	181,034136251	361,888499452
PWY-6471	321,8260538881	1799,1711478621	790,6317730519	629,8483501069	8808,9552697935	6044,4566762933	5378,92482077	2668,11512284	6865,1717630882	5451,6509995435	181,1682803904	787,6378113665	734,9043551857	3470,5557531455	1597,4302392941	445,3667025235	570,3897466577	1245,7307664336	478,1111203322	1211,2663722183	1182,6263180909	124,1465600974	199,64526937	388,7593935506
PWY-6478	9663,864663051	8725,2589127422	9871,5885296298	6696,0162862718	10542,2107148977	8480,7523594146	9435,974254691	7440,6063224004	16030,0714506323	22684,9322226453	10930,7130265945	9223,861164621	7157,7772368157	16146,404865464	9877,176809049	13632,7287589399	9254,445369178	8172,5204979621	6691,720226197	8277,2569345283	5756,548384147	9466,1650057157	8289,2227486945	12452,8126139132
PWY-6505	1691,6555869186	1936,5132664894	2593,1162598837	1508,221680559	4852,7663054027	3512,3187344791	3174,881377698	2784,9987084133	5292,2120630704	6600,3415746628	2232,2798214693	1639,3594477888	1405,0605726949	4194,8114944264	2865,9965881515	4417,6009747822	2333,0894530088	2520,2477766022	2227,6849880305	3373,1016090977	2253,5811533966	1853,2265258254	1707,5317079983	2576,0366032543
PWY-6507	3622,405562416	3878,9787468138	3950,1307399603	2893,240542268	4636,8010629998	3109,3774490486	3989,8467776447	3095,6195571936	5904,3969341368	7212,7873490946	4304,8332928787	3764,0972931451	2440,3776471464	6158,9157395354	3093,6319221332	4352,7760641878	2694,0528733615	2771,5852208502	2547,9499307852	3815,723969646	2684,1861325565	3418,514102504	3334,6876742648	3974,4748720015
PWY-6519	9621,2935240057	8047,3820156377	10855,3724811911	7349,2101604728	8355,1396655952	6896,2625702653	8701,0736783878	6319,1538767732	12590,9572617975	18671,1996413865	10891,0017600092	10467,3517377825	6704,4382801408	17242,9151970338	9799,5279971113	10274,1718040784	5865,532312404	6637,1144668041	6201,574499437	6683,5866904342	4895,0396738113	10461,4389970881	7941,1227390921	11680,3263477902
PWY-6545	12102,130147929	12558,6897907805	12146,8085379516	9123,9841749967	20645,1856006542	17209,9029141352	16568,219234285	14434,9557285543	27991,7804979672	33785,0697027795	15151,482094823	12032,8432267955	9034,3217760881	22645,0466985364	15186,7658555105	18680,5941892954	10932,5619339993	12031,2850937459	10996,1080763458	12545,0941366864	8098,9818767858	12357,6579373752	11422,5996643087	17015,9410363901
PWY-6562	779,9031917609	648,1154099664	676,8919329681	450,0950766839	167,6448500106	48,5638754887	403,5443121586	279,1162715961	610,4217073414	1047,1448364545	646,1982142344	886,4609723596	277,5126766497	1039,0427037783	617,4722074444	749,6583437421	813,6688940449	344,9395262053	698,4290562507	676,5950116027	424,136804373	497,8261617545	288,0384990299	645,771758622
PWY-6572	0	0	0	0	0	52,6899258078	0	0	0	0	0	0	0	121,5389756492	87,5949790795	0	0	0	0	0	0	71,4115561031	18,2530244218	0
PWY-6588	4689,5388245838	4202,6956307482	4493,6790872731	3043,1104417671	8359,319786407	6248,2237947715	5659,3754077854	5176,8509027677	10796,612511503	15606,3961627747	5760,6938898805	4216,1770289015	3185,8954269857	8351,3730946243	4083,289773299	6305,935866423	3693,2604359554	4600,8708123653	4451,314426067	6674,8977806308	5060,2643473903	5397,0048014526	3960,352565513	6199,6486644295
PWY-6590	1981,0870639698	1633,9914608088	2507,3749415911	1394,7465432125	2811,1625858769	1668,4562169805	2336,4012786649	2397,0679777015	4639,3272943368	5706,735133823	2363,9435178258	1987,8053205732	1422,7135298871	4581,7068185967	1917,6402641305	3169,1095291116	1997,3448697572	2413,451916686	2122,5665854897	2744,90303316	2185,8225722603	2319,1959079976	2036,8986725408	1799,8625700848
PWY-6608	20510,5185685007	18695,6556560418	21439,259550514	15187,4986440042	36425,9863015175	28862,0957484915	28051,0624192474	24199,6636144051	46152,5865806569	57685,8690750513	23877,2850896961	20344,4518802711	14525,7259775128	37346,7713530122	23704,4608864279	29994,8946540411	19329,9973542326	19290,3281704784	16907,2811130044	20026,0769541402	14140,0984385432	21125,2134180263	17771,3277245793	27183,8137274315
PWY-6609	17407,4396248187	16366,9942472479	19059,777335079	13392,363997237	34579,8582177836	27293,7030734874	25130,5004776008	21730,1271743147	41367,4940271068	51330,6154200542	20299,0757712103	17368,9769828156	12536,0747940066	31411,0564195501	20000,4263005742	25592,5400189357	16819,807564867	17203,009376618	14366,23637266	17041,1773793121	11895,7147018645	17507,8140826304	15596,6661162833	23731,2641157851
PWY-6612	18003,3420003711	16319,3371495276	19934,6493836889	14057,1861064629	35355,9181315646	28417,3748697631	26236,5286066711	23600,5910583754	44546,4061521665	56448,7576147214	19909,4875573253	18442,7384109658	12265,1642298011	30859,1245947672	19912,4729859822	23037,1337446471	14679,1485053511	17380,184488782	14820,0558175807	17294,8695814771	12489,6939529603	18437,6007465435	16482,8302541754	24285,4449967032
PWY-6628	13897,5442618497	10939,1915425928	15540,8831778243	9701,8978505566	23827,2623035085	19597,3618996717	18659,1154382397	17765,1171017735	32406,9673941055	43747,4439232749	17863,3067041872	14597,3926942738	9603,1043955733	25437,0862952254	16570,7291087078	18090,022670025	11739,4034951638	12029,5732547304	10750,4427787091	11327,5571972621	7766,56522637	14815,0718952025	12322,3482415842	17120,1401858763
PWY-6630	13796,4510349313	10882,3320179984	15451,5254581044	9646,6636369301	23455,197167838	19300,3497908978	18448,9921654854	17528,5427212995	31995,9679879086	43158,9116145119	17720,07659536	14479,4939367092	9545,8561072217	25295,1561247692	16451,4366492492	17945,1303365969	11656,7653716525	11923,3450002582	10641,6485386986	11239,5432559331	7713,069030214	14710,8439452702	12248,8098680115	17028,2269761139
PWY-6641	587,0876418504	299,4513140894	482,1016459515	441,8755811183	118,4071907221	176,611691294	412,0223095773	805,6311549143	59,2460586524	892,7822912883	752,3224826624	464,1664934184	404,2450025157	1310,3027588602	702,8793373083	1394,3862367281	795,8537951804	234,6327152965	671,2131140511	307,7877383125	511,3097653963	678,7345557749	508,4825422909	507,375932704
PWY-6654	11,9965342613	5,9990561463	0	0	0	0	0	157,4058621542	357,764706802	364,7766129011	219,0181634825	0	210,4493832955	205,4325636039	143,5424509515	513,9609076412	161,2098254144	0	0	409,6956878624	291,1365622792	157,4301708984	157,2990347928	355,6468319778
PWY-6690	464,6974009482	617,9038282974	1188,056092876	829,7514294671	1175,9628953611	1135,5591818046	1360,6553274425	917,1934284916	1559,8661402868	1490,4079846831	392,832682924	476,0344495785	226,7709495284	2207,5622749929	1122,6250936119	1440,8144519908	980,391954819	505,6154295804	535,7891190059	838,9230632818	469,2359769386	918,402054406	1276,7358061557	1367,4407261612
PWY-6700	19703,1535974633	18286,8939473532	21350,9877441056	15288,107369333	25699,6028813364	20643,2694904751	21974,4791112817	19660,8617790462	36946,4393132215	50101,8182641117	23549,2266556088	19916,3927163138	14794,1769410561	34733,8578164173	20852,1641520533	25638,6321761828	17165,8110331802	16572,3092713947	13809,3495950297	16771,9247412648	11993,9216748063	20761,4403568511	17747,8662209604	25871,8430961979
PWY-6703	18102,6966523966	16606,1726173682	18266,3012146717	13279,3369968502	22716,7919141373	18349,8743799341	19753,6291820076	17351,031938757	33938,5531723038	45480,9465019855	20867,9220173955	17911,6445549431	12862,8199816179	31175,5459824354	19446,6875880091	24028,0167700829	15443,3483492943	14751,756965548	12947,8065031811	14738,9561568062	10484,4382952055	18902,151893235	15655,5077830507	24024,8884774409
PWY-6708	13061,7980174149	10852,7416103963	13377,0503536096	9163,7207844357	16028,9634672714	13437,4400271216	13812,8786563036	13282,1487495792	22900,9631712109	31777,6346703543	13838,2089728431	13217,8285645953	8261,222032505	21727,3079493325	13616,0309706227	15281,3943601674	9715,8700367904	10299,5926968252	9451,3882062653	10574,3331838946	7576,3111416943	13887,9482623917	10793,4387767642	16690,3170306977
PWY-6728	1666,061395465	1523,6088362603	790,4105339523	900,8329544863	1348,0036908692	1077,8552726072	928,4505742576	419,0220631321	1970,8821930126	1976,0705052082	3263,9737449006	1902,8772724145	2436,7650410544	306,5107421925	924,8909150911	2395,682166858	1907,7173759614	1731,8584976364	1298,1463412155	1010,2490442599	857,5084974496	2185,8179547792	1699,984885242	832,2006703783
PWY-6731	27,3724461423	59,2525186145	24,8957369417	27,3014917464	0	0	69,8733390995	48,437451099	108,7515663293	174,2351432862	18,7059247354	0	0	31,7599592713	0	86,9147231693	52,7260252598	0	0	0	0	0	0	0
PWY-6737	16422,8329740454	16440,076094399	17485,8655979661	13009,8211424058	26512,4956591473	20913,5496356215	20570,8299915826	17301,9245070456	34758,7613310631	46155,3160194528	18618,6605814109	16788,9902026763	11779,46568311	28839,2985124334	18511,1122619051	23014,2636905324	15608,3350274846	14955,9772239728	12854,7282847406	15463,8267596106	11081,5815442563	17648,0768482818	15881,9293573341	23258,120760051
PWY-6749	2716,1530189008	2008,9770539062	2331,4810252233	1526,4039587331	2579,5171578146	1810,1968242943	2375,5925754079	1733,9665713072	3565,7014977493	4121,7068272533	2023,2480819942	2304,0762860957	1177,2286048379	4256,1118014614	2620,4120987134	3679,9148673067	2443,9615431389	2021,7729745615	1398,7979333327	2031,4139964892	1707,1835843784	2722,5870865059	2310,7023854351	3033,2019941596
PWY-6830	0	0	0	0	0	0	0	0	79,9461345812	0	0	0	0	0	0	0	0	0	0	0	0	0	0	0
PWY-6876	4689,5388245838	4154,3642958023	3019,5381250276	2844,192052515	8359,319786407	6248,2237947715	5659,3754077854	5176,8509027677	10796,612511503	15606,3961627747	4111,7653564434	4216,1770289015	2331,1122594793	7751,1411350258	4083,289773299	4547,1986131257	2898,4340404722	4600,8708123653	4451,314426067	6585,5920573706	4989,9172070697	5397,0048014526	3960,352565513	6199,6486644295
PWY-6891	855,5853298183	641,5405226362	827,6403590053	342,0434307942	295,2256302932	206,8840146959	841,5648523803	740,3975935918	2063,2405400089	2987,8004220605	1042,5216265573	957,9979355306	392,7483594503	2381,7851138031	1000,2419264572	1694,4823699661	748,9497044615	934,2063983512	1393,294268374	826,1149773865	835,5731563767	745,7492338301	714,2614011336	763,2936233614
PWY-6892	8853,7435650787	8123,4378461159	10502,0814293658	7037,5095683393	10648,1555446451	8290,6416509186	8742,3868789306	8323,0556984685	14860,9040084507	22123,618374355	10919,0672443528	9547,0176861994	6726,5292856917	14623,1888347027	8500,3925820439	9500,5490115551	7874,5379659542	6523,1965233407	4072,3142903004	6786,630683622	5876,6824255641	9320,9324402782	9008,9936715219	10796,625164979
PWY-6895	3765,0702499063	2893,783616128	3682,247029526	1596,0538061083	1436,7635793577	1010,4151752388	3815,6640914373	3364,7167547959	8988,1590681365	12810,4825093996	4543,657546262	4155,7021430463	1804,6883591859	9750,8319065803	4371,2639759131	7033,6864444554	3291,7141687311	4015,2322177331	5414,753980053	3608,0665356158	3463,2764557405	3340,3043755798	3169,4760453629	3500,6372602388
PWY-6897	25396,7109041686	23814,3409387246	27177,3747707231	19316,5707295528	43009,997428773	34829,9985218575	32917,5119741369	29658,2725785769	56002,45560178	72168,5971922504	28759,5581143167	25405,4274807841	18048,4719633857	43501,9013756305	28115,8747504865	33178,9122595563	21923,516673835	23125,1498341998	19576,7977240809	23007,7830194706	16315,4177962362	25987,0749830358	22865,1216376225	34022,2082945109
PWY-6901	12278,6868150405	11729,5381529232	15894,6672769306	11262,4559336179	26255,3902664741	21643,6379162099	21128,233124688	18017,3450636684	34789,5893663221	46953,121491062	13914,6485675725	12601,3208395704	8702,9560502002	24903,2438290953	15581,4121239236	21030,5357710046	13522,9110966052	14179,5113031589	11529,3100048532	14316,8632437175	10309,4059164372	13513,9127598574	12838,3736394329	17608,2777485561
PWY-6906	0	0	0	0	0	0	0	0	0	105,7085846142	0	0	0	0	0	0	0	0	0	31,0796020482	0	0	0	0
PWY-6919	0	0	0	0	0	0	0	0	0	0	0	76,155845861	0	0	0	0	0	0	0	0	0	0	0	0
PWY-6944	299,7571981836	803,9909463956	1400,7584886614	917,3219494299	0	0	307,5827680126	0	0	1712,0645254616	339,238595733	96,3339697755	0	1709,8930097427	460,9155863874	1151,1927696239	674,9462385265	573,1384793318	0	650,5788437326	0	634,9748102706	731,3032254995	1243,7825591308
PWY-6948	297,5686747984	655,4672413579	947,916227216	754,4971736639	1041,2452649884	920,2242060094	826,2057527123	396,0418543025	1129,6611718963	943,7317616687	133,8509004279	320,7192037102	72,0631714186	1466,4343274078	672,1706495306	681,2686548165	519,4045810126	500,8186548135	401,5480895669	584,1261103284	483,6807182771	672,7139945773	909,5434872527	1131,4888830834
PWY-6956	0	0	0	0	0	0	0	0	0	0	0	0	0	0	0	20,492689546	0	0	0	0	0	0	0	0
PWY-6957	656,0528366451	489,9375336247	572,5076389995	129,4026362474	0	219,1977627634	422,777536264	499,1742381684	415,0105961249	1216,6344971426	771,1202206336	606,5103235388	471,5760095851	1397,0377440795	715,775247138	800,9398520433	375,2001834389	27,6390254214	0	563,0551481607	392,462069708	655,1089966401	310,184032608	850,7728562048
PWY-6969	32288,6360635171	30321,7544942131	34355,5461615988	24631,2138408911	52067,115819315	42056,5551266784	41059,4747075822	36473,1085926822	69165,0838452202	89160,8948223305	37326,4645009621	32340,3175475146	23250,9729586634	57236,0362598453	36457,7271521961	43852,6213215223	28474,3015917535	29573,7141030835	25241,1294165881	29822,9165559303	21254,95915874	33553,4398779918	28937,0311297832	43724,2035768884
PWY-6992	251,2948016498	282,9584934765	610,0591873754	299,271791426	272,7963854268	184,2182766063	636,5554988356	184,3941672694	609,9774776554	852,3476619823	330,9418579341	567,3798055449	204,0052809487	453,6432685001	198,6649139359	121,4854928531	393,8167882724	98,1349688477	168,7774840563	48,1451885675	87,1347644149	338,8273052005	254,4336150714	333,6326283378
PWY-6993	0	0	0	0	0	0	0	0	0	0	0	0	0	22,5995584369	0	0	0	0	0	0	0	0	0	0
PWY-7002	0	0	0	0	0	0	0	0	0	175,7653866065	0	0	0	0	0	0	0	0	0	0	0	0	0	0
PWY-7003	966,9884902816	1037,0979462096	1969,6005034685	461,7214886047	305,226831435	245,5338766097	928,6450321128	1556,5213890157	1139,2907393342	3295,0911625611	1840,2926163227	984,5955814837	1335,5586637736	1297,2110540929	1210,0590979619	1532,1263020856	1198,9885211556	1020,1938813787	240,4612934318	440,7958424668	227,5061396964	1167,8057968915	1084,4165281488	1383,9970609933
PWY-7007	4952,9043608687	5334,2977361392	6205,209564892	4773,7909388734	23068,2256325939	18590,2853949159	14111,5754326717	12740,4767953505	24727,289875619	28885,3409874861	4643,1091423929	4962,6439769509	3047,924725523	9317,5869738846	7348,69327627	8779,9574513932	5528,8323382206	8241,6676903381	6883,2574329268	8097,5727747591	5256,9550468728	6144,949759324	6150,3120073841	8496,1864684684
PWY-7013	438,1704003667	576,7146165965	679,9503302276	949,272654301	1715,9289682999	1181,6997490758	1277,392554588	757,443433914	2228,6064773969	2644,5847104444	159,7878115296	416,8763147658	151,6928401333	2664,3762443589	1421,2697135345	2037,4784389503	814,8697818484	604,4600746205	757,7149755812	697,5149648608	864,3417330907	239,4923930337	663,5220252925	1145,7972584346
PWY-7024	0	0	0	0	0	0	0	0	0	501,1293168717	0	0	0	93,0848371705	0	0	0	0	177,5596986231	0	0	0	0	0
PWY-7046	289,205329663	159,3167338402	301,5416033449	215,6140841807	70,2247883036	83,8307177391	193,1791118368	245,6406078794	192,6786054525	537,8039819608	608,1328866799	486,4736838775	376,3363901307	493,4481900468	371,9615153308	299,9728295042	192,249196459	122,6778480085	201,9223312209	370,9628476243	296,5094406247	329,3989883856	301,5455838907	397,9065955144
PWY-7084	104,098109604	244,1811887609	245,540000861	218,5962252961	0	0	0	109,5773832825	44,9005745014	0	0	266,2905622007	195,07231198	286,6965927034	126,989391876	142,4781705204	148,0261132571	0	0	0	0	629,5049265655	646,4435381978	261,6240989483
PWY-7090	1213,8934532196	880,422105469	1488,8110831855	658,5283491161	219,1355119732	420,8923113803	714,2313249873	576,3909182964	1027,1496355211	1676,9205003314	1185,4463311076	1126,7085278188	593,7776999757	1987,7550944409	1547,3900369141	1396,6793117222	625,064166327	657,9178117951	478,8976025421	538,3613004612	526,1796134698	1197,5833619251	1197,8618474548	1342,0471523471
PWY-7094	32191,290492693	28224,2824067748	34147,9399134693	23503,994262941	48982,7865978988	40189,9049098892	40597,0909388918	33766,02586669	63636,5057294496	82350,1424889899	34587,3060707996	32062,4608147954	21665,860347078	59432,2629379262	36505,8787673048	42477,205548577	26021,2225537696	29436,6248437792	26333,9105900554	30754,2283881087	21155,5018343191	33029,1265707203	27036,6703645279	40167,650169055
PWY-7097	483,4619385343	282,5768678355	423,6024589258	377,2245667616	152,1210558639	161,2676005129	241,413916675	273,982411151	581,7397435476	1595,7362297026	882,2817723439	542,7177075791	521,8212855482	976,7359338095	749,3625315526	505,7855765247	382,9438623359	383,6146327856	178,2268845401	363,2903983567	343,3705905343	416,4714001265	320,9143227817	447,4187017861
PWY-7098	537,4596905717	315,2133409135	471,5279116775	419,1030877826	170,7024094761	180,792646473	270,0086225434	305,9592486963	649,5224766832	1775,032016551	972,7267507226	602,3102443477	574,9286999145	1086,8803770451	830,2003397115	562,3718100464	425,1706391578	426,5322976436	199,4571276508	405,5536808353	382,8773033673	465,0390866193	357,6840965466	498,9278758575
PWY-7111	47962,1590359685	44616,9258877525	49827,0257306058	37246,8440937195	87307,275099731	69310,3001413779	63645,4294463036	56810,0937551732	110310,117616601	140689,567477415	54023,6087979826	48202,1470662757	33504,9611690993	83646,4237942831	53271,1275681027	62694,2050135143	40493,8531406529	44514,7810677515	39618,1606771713	47388,184849979	33915,0523373951	50625,6487815627	41484,489738769	63523,0140743325
PWY-7159	395,1393796239	214,2368261196	618,220859611	49,3071183634	41,086137428	37,7520502974	222,8126793308	832,7173604962	184,69195832	1722,3055243005	664,0853350215	284,4119423884	350,2700417525	614,2406749856	596,9544916421	537,2985445779	235,6412911322	544,8806370118	292,6975804026	99,0452122594	370,7463178584	298,3864917454	193,9867424634	644,4262837768
PWY-7184	21928,2892372327	20225,6016278289	24085,5667924074	17253,371256235	41692,0316552354	33549,3888253607	30972,6444921797	28110,8101333011	52793,1536849036	67410,5260180841	24821,5922103361	22173,7935737814	15296,6508445601	39230,448321762	24917,1867305844	29221,61379827	18902,1120969176	20941,0767720002	17916,7438814126	21205,927608908	15086,6617934082	23029,0962360299	19946,8061928399	29748,6917033404
PWY-7187	5923,7043885419	4927,4238674735	7166,6018401165	5136,407334417	2087,3877663031	287,4587369043	5830,1497377524	6604,4764743166	14064,703830544	16717,452394445	10151,1889480559	6533,2813632821	5847,4652480758	12358,8395286312	7802,1110720168	11133,4314912639	6869,1208871827	3335,030455352	3972,5965514705	5424,8926018578	4211,3980898805	6535,8870145312	5144,488112741	8263,6644049614
PWY-7196	17072,3210963846	15517,1273272655	18571,7608176396	12966,1707054175	27430,2892701778	21431,3976240872	22905,7746947724	20112,2781823155	37514,5111490906	47429,8784428959	20067,5211571142	16886,6856476827	12444,7459213893	31873,553577542	20158,0886722022	25622,7722093164	16413,8539371033	16057,7295680417	13501,0698089528	16141,7701203057	11172,0897543091	17867,1507759916	15143,1940584385	22320,5347530966
PWY-7197	24829,7318029567	23073,1769587598	26820,1148247012	19360,6411448901	43707,7084026276	35128,7964363211	32863,6443642826	30019,404484031	56477,8221655101	72225,9119285347	28538,6852564774	24913,0100472353	17756,2507628363	42698,3873137442	28031,8346601274	32959,0034228183	21900,2068228663	23015,0252535121	19485,3651670939	22706,8572833269	16096,9225466027	25414,2511297335	22261,6726815923	33487,9912596568
PWY-7198	590,9554466095	713,8921017048	452,689917115	273,5351044041	45,4660944776	153,5178496883	0	654,4720743992	1414,5079809011	1709,4977952776	744,0125031474	52,4155258833	596,2582554853	756,3680573555	713,8556213496	395,3115319594	34,3627250106	667,6593863384	658,4898442041	1181,5662737036	562,8229941827	510,1520362826	393,6573545624	655,0222522464
PWY-7199	13311,7502222461	12179,7903099937	14080,2932633981	9943,3846355172	30014,4774949894	23865,4632187642	21571,349468499	19282,5774086269	36962,7762102271	45859,5096872489	14915,8634347872	12695,843076389	9364,1502913193	23665,2983718579	15761,86397214	19823,2705835957	12904,2652921605	14285,2716430635	12217,4623109499	14044,9627665355	9691,9241476085	13411,7543868552	11879,9109960891	17997,3435803442
PWY-7200	17481,0617025359	16102,4634368229	18648,9298520623	13252,6389312456	35930,034471981	28677,4695378415	26256,1944091362	23651,0838472768	45075,7727155599	56674,6390998948	19793,7335740421	16982,8559535727	12420,9847758995	30522,0184504181	20242,9867224079	24925,6608537583	16429,7336914693	17787,5172484367	15092,8663368118	17435,9995437112	12158,6254015174	17895,8356562038	15701,97120913	23652,678918515
PWY-7208	30183,5507875864	28084,0584697803	32042,7416893474	23195,9707462181	52208,8292191573	41908,4065962919	39885,580180605	35360,1961894844	67501,0905519791	87018,2443913381	34607,0570443397	30193,8317143213	21628,5534999705	52676,2157955798	33741,9166958958	40411,8412695153	26343,0170146736	27851,5095369327	23371,9965506014	27949,920229134	19781,3094877613	31278,4292618799	27443,569553239	40692,6615150806
PWY-7209	0	0	0	0	0	0	0	0	0	146,9390833569	0	24,9496608359	0	0	126,4512535788	0	0	0	0	0	0	0	0	109,306871415
PWY-7210	839,3936630734	1012,6214662514	644,0005428039	389,400710946	64,9325637927	219,0424126639	0	929,370869983	2007,0127985855	2426,653793344	1056,7507339857	74,8401522987	845,5599090183	1075,5976268236	1013,5305348396	563,192957139	49,0725364889	946,8259106788	932,6915273495	1664,7965268946	796,4635365763	725,0762221651	559,8758108627	931,311090938
PWY-7211	23975,8863556297	22212,5194433011	26191,9148905521	18808,466824094	44375,1789979066	35662,0019213189	33178,8099482126	29999,3331876997	56425,8632645778	72347,2229853569	27316,6880751336	24108,2435542668	16933,7740573495	42257,3146340921	27048,6544816557	31916,4783729085	20771,8690624258	22624,0711915677	19277,0316352136	22830,3841552486	16206,322947561	25006,3043133542	21754,3916140172	32479,4773350203
PWY-7219	30339,0234125642	28560,741242135	32451,1839819268	23520,2132303698	53291,0703821667	42847,5723407294	40382,8600539313	36045,6961211336	68674,0179169622	88714,4567678298	34746,388784006	30464,3653241001	21736,0724498191	52606,7305461197	34227,0795318517	40759,5813372815	26773,4341334342	28220,4162489819	23892,1140175756	28305,8645641302	19869,6691196586	31574,0430671962	27526,993536857	41077,0400290724
PWY-722	329,1585362339	362,0413488209	510,1031994304	191,1363103844	66,1608735952	6,7063699995	261,5356037337	194,1227145517	382,5315323372	635,9791928062	661,5614778779	360,7369643362	171,0608680532	866,9284571462	244,9300826598	247,2740072969	0	244,8580480782	363,5254641502	644,0481442531	358,7582755536	619,3630834929	331,6536668831	479,9581984462
PWY-7220	28566,9672483831	26618,9135550906	30679,4439167068	21923,9674620922	49543,2351631898	39921,5581788011	37625,409860659	34023,6817992358	64125,6192120042	82531,1073327348	33114,5682096271	28570,5682938447	20348,3189706127	49678,9389456227	32204,3083298109	38463,8443798224	25189,53938107	26307,3100836677	22509,2698540779	26397,3195941884	18666,6118206702	29173,4352155291	25637,6817603918	38170,5377544698
PWY-7221	27094,7534897459	25419,05444886	29175,2568391775	21285,7697956026	50648,9639865869	40506,5899981734	37445,5533427758	33661,0600246488	63690,5924556818	81035,5664903822	30737,1717507843	26952,6323865081	19157,6354628438	47086,1018174139	30697,5221392858	36388,3684337585	23758,529966115	25898,4923889989	21843,8398472403	25781,3354657447	18062,0486541926	27847,9822044753	24674,7228586491	36911,3260960547
PWY-7222	28566,9672483831	26618,9135550906	30679,4439167068	21923,9674620922	49543,2351631898	39921,5581788011	37625,409860659	34023,6817992358	64125,6192120042	82531,1073327348	33114,5682096271	28570,5682938447	20348,3189706127	49678,9389456227	32204,3083298109	38463,8443798224	25189,53938107	26307,3100836677	22509,2698540779	26397,3195941884	18666,6118206702	29173,4352155291	25637,6817603918	38170,5377544698
PWY-7228	28295,0116925135	26433,92091259	30390,5037679195	22003,4793872027	51718,5185524732	41497,8422969033	38550,0227521701	34732,7770364413	65664,0589968228	83857,1039238644	32361,2963108748	28212,5288539169	20029,4588887486	49239,7082360806	32069,3284821772	38129,2468049347	24893,5860446793	26682,8876757256	22694,8621843331	26702,004161788	18758,1194032955	28986,3610723558	25587,3876155298	38223,1530355296
PWY-7229	30536,5308255565	28631,7309693692	32824,7366783757	23666,5782130358	53431,915450285	42959,2801229284	40460,9586963851	36391,5426893885	69004,9992727968	89021,7870197098	35164,9275355407	30592,957964537	21864,6621773991	53013,329906373	34381,4440292083	41036,6903846953	26878,7901912706	28343,5017804814	24103,5815982749	28339,3862858163	20015,6756123258	31563,8880403918	27667,2948364921	41196,0538328775
PWY-7234	21388,5718801864	20201,8113168747	23223,0177262115	16776,7122594423	39718,6662171928	31835,6683617619	29649,1122892669	26660,3722282237	50673,8182361359	65385,2873468561	24469,2198973412	21413,4237055567	15325,8897619523	37869,1456066445	24335,4512157843	29075,240333073	19029,3047487318	20381,9084293579	17397,0966250449	20152,504102512	14332,2848648586	22353,188867082	19271,5865464177	29421,4406283638
PWY-7237	4977,33	4485,26	6155,16	5223,5	27443,93	21719,24	15995,17	15559,83	29450,68	35547,96	5595	5275,24	3226,37	10151	8910,99	9945,73	6565,18	9034,1	7895,38	8371,33	5498,97	4403,35	4375,77	7676,82
PWY-7242	10621,2937189665	11221,7404941808	10430,3093490126	8032,4201458273	24768,8455033142	18598,8817770785	15740,0686950639	12874,6197009685	27494,4914515211	33763,6503042776	11449,4614746257	10875,6201348712	6837,5494088394	16502,3309007831	10811,1475795961	14605,8939652595	9786,7615045244	11108,6510113922	9544,9509734055	11148,2985631972	7693,0404292448	11984,4426622705	9902,8750385775	14002,2628913546
PWY-7254	8373,3915904692	8212,7501909957	10433,65855362	7416,2271097175	26864,0484195055	20898,4955826637	18240,3433146806	15873,7641421197	30637,4718480056	38299,1189137208	9499,2804413079	8735,5171888029	5572,6316764481	18330,4216557693	10700,335830349	14462,9350470139	8882,4700352403	9851,8160853336	9290,9593657779	10761,0427644693	7943,6732082859	9658,8187254726	8899,579796363	12205,5641539551
PWY-7255	4010,0000216108	3546,3636058119	5155,4352008113	3099,7712198786	6717,4830796025	6077,5238220721	5359,5522686381	5317,8863645225	9053,6973908457	10712,8668447315	4237,668212875	4018,935666958	2605,9898708074	7418,320227687	5320,9559332784	6500,4010001744	3882,7477269419	4567,9057850453	3984,9182606836	4509,2945195588	2757,0571517822	3899,4819593425	3685,0649499135	4839,0945237323
PWY-7274	0	0	0	0	0	0	0	0	0	0	0	0	0	0	0	0	0	0	0	0	0	0	0	34,2809989856
PWY-7286	0	0	0	0	0	0	0	105,236590101	207,1055491579	201,3355171564	0	0	0	137,2214086433	0	99,3825907379	0	0	0	251,1685249068	165,9222827594	0	0	92,2664186181
PWY-7295	819,9277434779	494,5317561375	1023,3153214902	318,4041299707	97,6411118692	227,0176519718	369,9793102724	271,0967398193	475,3750597641	1353,6123840147	1285,3982711532	889,6735751466	767,0179492181	1749,7608624629	884,7425825911	693,286522341	438,853452154	292,7639870513	432,4148812799	447,5215837417	432,0180413132	1435,443235568	1057,0869448559	994,7782615995
PWY-7315	924,6689699778	760,512918937	1315,5177294505	833,9273048946	400,2555610305	597,1576073263	1067,2492623507	860,7920559338	1014,1234823923	1599,4140389339	1066,223135008	823,0982869134	686,6226482697	1746,8534692205	1241,3968277738	951,3686255116	522,2344287351	783,8382515233	473,3050210485	920,725378183	528,9063339398	999,2450129312	1686,9653015286	1080,2098172921
PWY-7323	23528,716411788	21239,8952059728	23631,4746532529	17252,3255446462	37213,1667675245	29542,9240263819	29191,0435705204	25173,0258723098	47285,4825671954	63097,3419022573	26435,3944710507	23618,6438127782	16835,7826752204	41046,2186980153	25640,5960348859	30866,0382184271	20083,3165038505	20527,059197195	17604,5458040611	21191,6939009546	14883,5224298255	24616,3726462153	20634,0394640395	31191,7854478145
PWY-7328	11566,5131193587	10895,6221706666	13046,3597996624	9676,3416816875	26400,8976436582	20954,5690888141	20059,4299879005	18946,7166104947	33983,1128872267	44939,5846905546	12248,1298089399	11771,5991752278	7658,4633511297	20049,8192259534	14062,2919105104	17079,3210415502	11216,1507143891	12736,4220332266	10875,1856786263	11560,1146904393	8020,2844597571	12683,6467974219	11841,6641802859	16966,2898444442
PWY-7332	6875,308570252	4900,0598194654	7162,92121231	3639,9655121734	681,6128485192	1536,2764859885	2628,7523405803	1887,5929705306	4386,9981418282	7078,5231439508	5293,4909603403	5773,8970614729	2341,0161636304	8071,925271955	6217,0701487618	6442,8272214579	2893,2703746138	4103,4136500007	3814,0921710839	4292,279271785	3260,4951564704	4713,482999084	5003,5624047574	6448,8614658751
PWY-7347	135,1517831011	262,1427334753	188,4117705778	273,2704139112	0	0	113,9613268511	122,5068079568	178,7930144878	0	11,9921550227	158,9120127951	143,0578632235	759,7596302499	230,4628137789	293,3162335291	143,7617863751	0	32,7749862981	48,9619578867	32,6702883178	611,7453332426	654,1861585131	544,1371901063
PWY-7354	0	0	0	0	0	0	40,6956521739	0	12,759329969	32,7272727273	0	0	0	8,8149559235	0	0	0	0	0	0	0	0	0	0
PWY-7371	7809,3584735956	7858,5950054715	8231,2445935317	6033,2941806794	11760	9162,6651149258	8918,8980176899	7314,7351245411	15279,672762599	20867,0830460331	9123,8226475802	7928,9567175303	6125,6385475774	13493,8204390182	8693,1828573057	11689,6273508647	7987,5086909239	7314,7722482808	5547,4002272576	6907,2451035792	5150,7437832025	8060,5868194766	7361,3333257862	10953,3193092781
PWY-7373	545,8069194785	39,8478816571	0	0	115,1481387693	0	126,6369230161	769,9977987455	162,6903571665	402,1034567461	118,8278480699	499,2543774271	122,1455748052	621,7451530298	475,646080735	150,5319766979	110,8344186496	663,5582835158	754,3328940118	372,3145102209	497,1954002539	188,6301776545	0	232,2470079394
PWY-7374	4412,7592756223	5333,5045750291	4667,3851952191	3438,9084718577	9878,073025803	7578,6562796701	6852,2132558029	5243,8463508532	11435,8716528028	13593,4818968197	5693,074312499	4432,5829806811	3790,1250407902	8252,256541989	5859,8052021247	8150,8779484923	5542,0668932683	5042,2420878057	3947,8661624872	4558,4253488027	2941,0432202969	5209,5143183003	4551,9065928293	6666,2876494504
PWY-7376	5686,6338684672	5329,9818697581	5389,0848480046	4321,652133265	10053,7668469975	8020,2295193069	7301,1719988593	6736,6134459101	12827,4825124489	15555,2159389008	6929,6075143178	5902,0709180455	3832,0717777784	10733,3550990925	6391,8661697337	7490,2203293527	4522,0778201341	5740,6081877645	5320,2397228975	6815,4790024605	4726,128837665	6138,5788314314	4722,9173147233	7850,1199063662
PWY-7377	948,2718529857	437,4526416265	844,264659871	164,4435380478	103,3825405408	75,8942886979	751,2969266369	829,0129879053	1121,7905759192	2469,9890282301	1986,5523285793	1025,2343780045	1147,0727790593	1090,3818230823	1358,9862435997	1519,7883028573	1024,2992980458	716,4172690616	390,6582030309	1036,7922369709	794,292280221	1409,0504662821	1130,3546387006	1290,8359259536
PWY-7385	190,3986748106	100,5284266772	0	0	291,2624110356	236,0334909154	304,4105857432	151,504197481	372,6762919699	517,2641278226	0	247,1067804911	0	139,199693888	0	236,5768165123	73,5278568366	0	103,448842725	0	80,4187900923	0	0	131,5189259201
PWY-7391	60,7545341503	60,6010050981	247,4457878356	0	0	0	0	0	181,8222683505	329,2505801597	148,7369572647	124,1527982377	103,1494951312	520,5080694254	36,0077998946	317,7660815206	250,7350742155	0	0	287,5308202753	174,1474509544	48,1059172758	3,9643261867	107,075701256
PWY-7392	13808,5392561144	12701,9942287547	14786,7740900794	10494,4807742561	25385,5754006974	19904,412810211	19996,9086793781	17330,5517027786	31447,5705199074	38950,9640015858	16400,7394104574	13592,8895499465	9377,2485410839	27287,8849162961	16520,5887634611	21567,3293252873	13733,4275943424	13648,7247581204	12007,6016906056	14943,6235531272	10867,6215724283	14825,5526886792	13394,2000018134	19157,2142694517
PWY-7398	0	0	0	0	0	0	126,5347261656	0	0	0	0	0	0	0	0	0	0	0	0	0	0	0	0	0
PWY-7400	24314,4880088258	23237,1938672744	26465,1413222852	19238,3140033668	43002,2725557692	34403,1634016598	32216,2376613024	29166,830701985	55715,9431529552	71329,0947926636	28448,781453403	24298,4585164236	17429,6508652496	41880,3172970363	27337,958290334	33059,5992507137	21688,0250513389	22895,7097991124	19425,9481255137	22992,9681600088	16220,9722197531	25119,9364056788	22271,9641881326	32849,5643555558
PWY-7431	10428,8122345339	9806,3200006773	11096,5713082895	7797,4742809829	17973,1508325653	15005,1005803324	13605,5633735174	11490,5683572664	24553,0842226896	31036,2096989259	11999,1612870531	10204,8072610338	6998,1437587096	19339,7230612925	11958,3899448168	15805,0385890909	9634,0997448484	10466,3543401515	9826,168602157	12075,5168383618	8550,3351845569	10287,5212272325	9699,4258395277	13382,4624720033
PWY-7446	883,6746856206	985,4401478158	1560,6986174163	1270,7348279638	10551,9312652585	8156,683698188	5206,1267952556	4954,0354429974	10129,1272261611	12525,116284715	939,5142754421	715,8677565106	601,9112103532	1498,504390831	1755,6097737557	2131,5943397233	1430,7292622643	2282,0778185297	1879,336452346	1791,6027612473	1098,4848028134	947,5009988901	1081,3874227115	1890,6875190657
PWY-7456	878,7027732467	1473,8272043664	957,8219671634	931,2064840396	854,1297580148	559,2103940639	367,5454374742	64,0687011244	829,7714079261	1108,9051845654	274,4312480744	536,2690663883	0	211,8119518023	407,302847735	333,898429742	420,5404169031	445,0283759988	311,9101312825	414,1507268751	551,8465458499	1860,6890764483	1725,6377126255	1345,9155701471
PWY-7527	1189,5652880685	1435,7645295475	1871,1666394545	1145,5532594218	2293,0003372152	1548,0226768979	1822,0879650794	1621,2603876419	3492,5696220911	4306,6106651181	2123,1748236123	1050,7984231922	1060,0973361435	3468,1243988145	1579,7084142776	3143,8762741235	1614,9362977297	1427,4762814021	1586,7682892448	1912,3786844377	1546,7651411578	1394,4282084179	1270,1855535456	1772,9345673641
PWY-7539	22097,8541818724	20103,0015698683	24403,6435498585	16984,3512838494	41099,6486802366	33044,0634232371	30528,2004296282	28043,4700145223	52126,621318098	66659,7564348612	24875,3046919658	22403,2352528867	15542,1203462492	38357,6299071328	24576,1887195219	28647,5860410557	18579,7046261949	20779,1754462075	17468,6686849364	20332,2210096924	14537,0510039763	22686,5024016313	19707,9617914861	28989,1972339534
PWY-7560	23278,3951210317	22044,1797154866	25550,0224327326	18206,5576193681	41580,6924998347	33192,7334363538	30817,0417268738	27825,5123932523	53224,0594520094	67989,6777512217	26614,3409142731	23237,4941801562	16777,2445634579	40516,4957078127	26303,3216800944	31337,3175681773	20497,8237235007	21992,5294294191	18468,3243389642	21629,1513253366	15285,0480556029	23956,5562555388	21002,9233915869	31497,4259292425
PWY-7616	4044,9376470329	3923,1923096674	4213,399131365	3353,5052932594	20020,0155219349	15521,8202341043	10872,0818695397	10334,3960906814	20352,0540600861	24001,4659007844	4284,6960886362	3943,8605911919	2776,9985699987	6292,1211244071	5533,8142121476	7754,3019287764	4577,7759700179	6748,7178138742	5581,5295164304	6258,5421026211	4001,2250144789	4254,3145659048	3914,61155382	5695,0618466162
PWY-7644	0	66,3157894737	98,3668863082	33,4289680703	0	0	91,0929234455	0	0	0	100,5258841338	0	0	89,8214358019	0	0	0	0	0	0	0	125,7294753668	0	85,6445051897
PWY-7663	33773,0269965234	31094,2217473978	33865,3995396878	26242,1796536901	43232,6687619271	34599,1667378131	37114,9287612795	32680,9089637399	61375,1496943585	81998,6729621214	36720,5403174103	33602,7602206216	22547,4526120321	59013,5274008589	35017,4781830924	41831,8492187134	26068,4244774399	28049,3632795838	24621,7746274877	30344,9309861118	21837,5975655706	34575,8802150931	28430,3802142624	43594,0239732612
PWY-7664	15699,5990952068	12651,2584054542	15150,3786604635	11331,6860673518	14319,4431651706	12080,8094261103	14233,8681011994	12468,5282074469	22041,7749612657	30543,9601245986	16958,2163740675	16126,6060588539	9909,8742658067	26745,9390359049	16638,8159863004	16416,7023271699	8611,4220371232	9922,2591080181	9794,6732214688	12419,0383315407	9519,0919962669	14726,7527541289	10976,0791218836	18490,2944491437
PWY-841	27753,4046924902	26055,0887790686	29949,5959589249	21577,5453359428	48865,1434801046	39290,6627762403	37060,1844153496	33260,9347751201	62993,1122062285	81199,1659750536	31982,5846207034	27728,8282544311	19947,8742053506	48374,4651825734	31186,3350316434	37309,3481228834	24267,3145348319	25835,2151090622	21992,0495973023	25745,4761205991	18181,8815851009	28619,2001873881	25069,8802081254	37607,2853414376
PWY-922	545,2585218427	309,9689664372	469,881794224	337,7984331207	89,5451840853	0	491,1457618491	676,8837074691	379,5528852826	710,6897754603	260,5053197771	475,9200239657	177,9277201799	1081,4225129451	549,1943900504	566,760038782	364,7670321494	520,2112065546	539,0884361408	389,3271632145	377,414876469	325,5310063029	219,9671216506	207,0370955045
PWY0-1061	12215,267611496	10259,7489152731	14463,4014228237	10178,0458202984	41026,5831731029	32625,5350038636	26820,8240733323	24599,1286540106	46734,1644065871	59673,6582646089	12914,4882677675	12649,187076679	8197,9281390464	23141,109171969	17017,8507812734	18930,0587334081	12431,1288447731	16039,2344422943	12742,2673691858	14454,8245438273	9594,3200023687	13866,2147639439	12273,4850524154	17519,9380114049
PWY0-1241	12026,8969255666	11753,6978757098	12701,8555896615	9398,1934373501	15039,7344008453	12157,8555191544	12784,2377072068	11215,3675896341	21650,1697670333	30976,4780206668	14177,8150022854	12161,3621983216	9111,3351895789	20474,4939944479	12604,8683650493	16144,4698360726	10708,2215609535	9962,3715722143	8107,676666898	10311,2823382122	7561,9605715491	13407,3547520623	11151,5307444903	16769,9167743031
PWY0-1261	20493,5276431887	19386,8656986848	22705,7004212581	15942,6435673123	29101,8089982718	23123,7312824194	26094,5815472442	22179,0217217718	42163,7360154405	55541,3120601697	24513,6938692312	20335,7299797008	14775,4447533988	38172,6599271829	23550,2975325685	29654,9845555196	18858,1269319469	19005,8680550559	16786,355764728	19941,0549628045	14084,4280169589	21674,224661857	18053,704484911	26719,042085916
PWY0-1277	1200,0966420871	1619,3331996304	2679,81640123	1813,7635090488	3180,8044954362	2839,5675227637	3057,611271513	2239,6664562713	4023,8236344447	4092,2364026002	1174,3052265789	1217,5831541295	682,1820353255	4831,3310494822	2516,03854085	3404,3781755405	2142,4346635741	1447,0008669077	1430,6150647963	2218,7089601858	1316,951499694	2106,2748325441	2504,6559687263	3075,0375641076
PWY0-1296	10985,8860894918	10194,0616443493	12125,4501194241	8002,0081371701	18118,5056441832	14107,1751808269	13814,2894137389	11336,2013745359	21148,6818944237	26861,0019005091	12441,7543783701	10715,0486783904	7420,9450417905	18988,3127996284	12393,6143540876	15805,2800676861	10481,9635817731	10328,6308256634	9160,8783347002	10223,6718616641	7269,5476680752	11280,0978805736	9811,4621513026	14154,5959074842
PWY0-1297	10433,8344844184	9712,2296240218	11615,0587416941	7623,0548612585	17208,5523314503	13201,6832713873	12948,9156786659	10606,9060845083	19928,2841606526	25323,1234980479	11782,8523383976	10142,0004763159	7034,8219556342	17925,8855448183	11797,3165359647	14941,8250064026	9945,118996192	9777,2656654769	8673,7666708284	10316,3222884043	7215,1096540748	10835,9907589389	9391,9938283766	13408,7880512142
PWY0-1298	8612,7373692897	7990,2510388074	9579,3195592893	6252,3490081488	12457,963023177	9420,7794972351	9924,708181283	8049,1725593619	15391,1805396302	19737,9145177199	9719,4790328278	8190,1204611599	5810,4546655016	14959,2670129211	9373,4682602021	12263,8597467032	8169,6577403092	7651,9736059306	6858,8822824604	8282,6525964837	5749,7985533171	8955,6723793288	7711,8803728874	10833,2120552017
PWY0-1319	31843,8983656458	29298,1838231808	34313,3889230859	24926,0886120492	52831,2745163898	42496,9009336867	41167,782942557	36532,179726672	69003,7044377485	89685,3561302805	36493,2405694408	31898,4566750178	22346,6969174104	55228,6764913247	35394,0754901482	42335,3551293478	27819,903182247	28410,1548058233	24021,5576726008	28536,3316891132	19970,8034162082	32176,166073282	28275,1897361684	42378,9534841377
PWY0-1338	173,5477464891	112,2205577556	398,7366185	161,1469176762	40,6712433257	0	165,4458918966	214,5300364802	157,9613934187	319,6872790269	355,5854836603	350,072639754	61,0625616823	312,5587105479	131,3026728549	231,928858819	34,9353196983	0	33,9118112349	137,2218891803	51,4989840441	144,3074126964	34,7611690046	101,4364417396
PWY0-1415	11785,1964484384	10846,8304722976	12557,3311521306	9101,7527393823	19225,1277161477	15521,2735803961	16001,5738468914	14076,2344174345	26200,096991509	33845,2559548435	13136,826467405	11626,1352080417	8106,6094800575	21723,4206533225	13466,9796438914	15900,3655864206	9509,7597005635	10522,5434349402	9625,9167786333	11121,6665887324	7442,8463910614	12547,6472140459	10323,662744949	15970,6154168096
PWY0-1479	10432,8728356103	8737,7871125508	11608,6769978385	7713,3437151948	3350,8134624225	4526,7125966798	7661,4587579218	7771,8027965622	13748,3664003086	25607,8551571016	11968,6636068559	11328,3497640336	7133,0550831722	18720,564049289	12445,9960753832	9261,2161518972	6908,8938387698	8176,4049253803	5282,9507340702	5671,0082815026	4735,8415975413	11638,0538387945	9203,9298115106	13030,2957129583
PWY0-1533	6423,8464813169	5810,7917858421	5234,552593419	4854,0627063146	8660,4585822223	6720,4291279591	6563,1549692267	6319,0068763521	11522,5342084337	14917,4943163787	6828,5911887598	6085,6186312215	3927,9126924034	10646,923385741	5906,6227633119	5805,8498607984	3773,7020984808	4920,9373480417	5214,690745497	6899,2847125604	4785,9412468448	6554,7204308195	4021,7641587508	8220,3276964478
PWY0-1586	18683,5844768491	18720,9420627779	21691,3919072975	14828,5490268642	44986,097511241	35460,3741907366	31204,6109700722	26476,1638363945	52814,6164813187	65414,4460117276	22128,7021723747	18100,029465708	14690,0734575694	34520,8368405464	22716,1618078334	32944,6147858997	19879,9592436174	21919,5926926171	19478,5131970823	22284,3324562243	14357,0880938564	19267,5600564775	16528,0618694543	26218,5327899519
PWY0-162	29133,4367164044	27204,7003919955	31085,2694448351	22446,9299860653	49390,1716311439	39676,2537714623	37755,0479385063	33910,8115354275	64290,5501416547	82692,8575989362	33551,7929238645	29171,8940608149	20869,7422347934	50184,84263547	32340,9337391996	38722,2300593932	25457,1618396786	26609,2122994666	22606,0231675348	26664,8001037621	18790,1910145041	29956,4895146458	26165,6209597504	39164,4714422145
PWY0-166	20832,7358189077	19273,0754598909	22757,2346529467	16403,6546329991	39591,2736959683	31853,7384121614	29397,8592763415	26638,7735569048	50142,4561094163	63763,0383892447	23605,6136036215	21055,0530041635	14620,348332751	37114,9029442962	23624,1348842116	27778,5828239847	17963,0329289912	19923,4121259146	17022,0112777971	20024,7964229578	14171,8697163778	21888,8479294301	18825,9849268967	28373,9790058472
PWY0-321	2906,9741664945	3220,7633689733	3350,1515210437	2461,8193754234	6253,8863573473	4423,4583621394	4546,7157669721	2522,5339012624	7063,8246080615	11064,7793415289	4578,9447575118	3022,9165852813	2196,2452617506	6158,8134589087	3651,8745906154	4915,2318235825	2800,1493365518	2942,2929183684	3132,3208675945	3868,4761041918	2851,1672346098	3976,7181225185	2827,2634910796	4293,2236487267
PWY0-41	1020,7310044428	1547,8534467088	2040,5676852071	1469,1117445366	4680,7679414271	2988,1091536409	2415,8846777524	2548,8683994171	3887,1447274726	4179,7239322366	2009,3872891641	287,3144706015	1139,4144206965	1905,9949530959	1462,9009126442	2567,0313536823	1457,6548555198	2107,2510738642	1612,0534322655	2679,6296355017	1907,7615451656	1382,2887922225	1156,8577282264	1988,5319258447
PWY0-42	3610,1636829669	3228,8701693173	4189,673685393	2907,1592887007	11640,8423050637	9358,8295461752	7406,884049488	6359,5161770398	13069,9798144997	17139,1884808584	4088,366743623	3470,5847350561	2690,1450203303	6333,7519918734	4792,5593652329	5142,7369982518	3221,7032932432	3885,9290546288	3346,5259951748	3579,8445523613	2482,7232370145	4314,1777889444	3470,325696122	5527,0694957211
PWY0-781	20828,3332018377	19486,4992631709	22195,4665499001	16213,749407028	39547,0100280756	31568,0178743775	29212,8668305796	25925,9429472652	50325,3421979185	64047,9440177369	23741,2929321848	20870,1453457981	14726,1334715912	36913,0688591929	23762,5007717237	29102,7896100745	18784,0365068493	20116,8451786191	17511,7080046032	20287,5989574502	14318,0897508154	21479,8833285089	18304,9307789616	28104,711710471
PWY0-845	3055,7323298182	1810,3168736438	4633,0824346898	3155,51465149	868,9876170597	1187,7415393818	3153,521993638	2576,1340614641	2575,5951763334	6682,9187306409	5639,089154869	4362,5423989569	2638,6433654236	4558,691578937	3124,3308649052	4100,8638450407	1974,9696224643	1531,1025662491	1930,1523508351	2470,7023707098	1221,4474605878	3783,3521402482	2330,5540997354	2247,8596037253
PWY0-862	14081,460911403	11284,9624363795	13557,8925211218	10141,4961200273	12633,3927613527	10669,7501757573	12632,6946804877	11049,0538124319	19511,2651481328	27116,2823553165	15192,6318546219	14493,1179316996	8865,8119021026	23961,5701876218	14921,7251906073	14607,150511184	7613,0034385236	8788,056442171	8708,7175027078	11072,4796321463	8508,1590587516	13164,4388988909	9754,8981505473	16523,5200900417
PWY1G-0	4167,5645824851	4750,4977375292	5050,969912178	3936,7969024896	19663,6531391015	15529,8700548569	11829,8872853816	10375,1209515446	21188,1686295442	24631,3210606178	4748,5776674728	4327,4139361941	3281,1210014689	8609,0969110817	6784,0229463961	8588,1480986411	5556,2254184054	6868,8389551307	5794,772002715	6520,6563769115	4179,4012791684	5099,3791070156	4582,462677319	7422,6685035463
PWY490-3	3531,2653711322	2733,7136721459	2137,1738524877	1925,1078100741	4753,2291419176	3656,3880212532	3484,4659025765	3387,8216143507	6281,7609443053	9100,9652535439	3599,2832492412	3255,4076316699	1989,5180913767	4607,6219699656	2592,9269954158	2850,8272391322	1935,4330064259	3236,1303220272	2399,3454511614	3794,3583573677	2592,351295455	2953,2561390026	2028,907223117	3296,5987353736
PWY4FS-7	30292,7037920617	28578,6597342737	33228,8338567036	23980,0734670795	52401,0700660232	42141,2561364358	40290,4682615093	35886,1109634539	68176,7421425761	88151,4480148656	34795,5263543837	30155,6242328486	21733,2901684355	52851,6002673662	34171,8573536573	41106,3688495367	26765,0110093551	28096,9787215622	23475,3941879064	27682,9861696656	19440,4404456992	30987,293563651	27437,6176565997	40843,068946076
PWY4FS-8	30292,7037920617	28578,6597342737	33228,8338567036	23980,0734670795	52401,0700660232	42141,2561364358	40290,4682615093	35886,1109634539	68176,7421425761	88151,4480148656	34795,5263543837	30155,6242328486	21733,2901684355	52851,6002673662	34171,8573536573	41106,3688495367	26765,0110093551	28096,9787215622	23475,3941879064	27682,9861696656	19440,4404456992	30987,293563651	27437,6176565997	40843,068946076
PWY5F9-12	0	0	0	0	0	0	0	0	0	0	0	0	0	85,9990974475	0	0	0	0	0	0	0	0	0	0
PWYG-321	16450,1707034261	13249,3254661791	15876,3685760549	11876,5027921386	15012,2221531424	12666,6913161194	14927,6179039149	13065,8801033112	23103,7138269604	32032,3344746966	17766,3956906386	16904,573756276	10386,415577923	28021,7783427027	17460,5729928079	17201,7525383389	9010,4965871586	10394,3903329187	10266,5305197619	13026,4213727275	9982,9032358061	15425,4502401456	11483,676778386	19376,2069415339
PYRIDNUCSAL-PWY	15157,4582057351	14909,9462463573	15746,1898765173	12060,0977208215	28601,8124673852	23106,9733508455	21901,9540477403	18967,0940149753	36456,7449516475	46141,7497892094	17057,9413704603	15575,9048063213	10584,1491883012	27311,0070325037	18733,2540998777	21163,6678396451	13850,5049342719	15299,3486463016	13213,0271284167	15138,5364128226	10600,6634640553	16893,3431991705	14401,4562255427	21587,1007218379
PYRIDNUCSYN-PWY	22374,6157940592	21200,6518023419	24069,3802101106	17242,5387223167	35297,1110887337	28512,820299583	28171,0964189707	24669,0140549918	46855,7140135825	61241,9153382575	25944,4084438896	22642,3424684661	16260,1526415057	38647,4825806755	24783,9118021433	29472,4448355787	19699,1430385325	20225,2668720492	16878,7841380759	19848,996953181	14185,6360849139	23412,2473072431	20589,0463121286	30473,1471723747
PYRIDOXSYN-PWY	1754,9602442975	926,1699199751	3060,7329662431	1963,7272591276	381,8740791208	532,1049029591	1577,9914754433	1253,9448083688	1178,6644651511	3319,863047759	4195,403948132	2974,0179774415	1773,5551922392	2460,9019608385	1737,3630663081	2353,7822423857	1066,9128862194	736,4832951216	976,8885675122	1265,5825552712	591,7185708732	2391,0060317418	1323,2850241666	1125,3978380575
REDCITCYC	28012,5077479076	26024,2584635531	30531,8505238311	22220,6231424931	54536,1825989937	43861,5418410422	41127,9739384402	36980,6922973448	70473,7823665109	90278,471268221	32532,6053613503	27724,0767574231	20103,218954848	53027,2861275442	33964,8867202707	40871,9455595663	26095,056655998	28429,3418285277	24251,9912596351	28792,7210905629	20483,2464839831	30297,0227459387	26417,1002983096	39621,7894469387
RHAMCAT-PWY	3814,8710295124	4340,566996818	4341,2428027119	3248,7527310483	13779,5985557536	10872,242623031	8403,7009433998	7325,9044265692	14841,2990119958	18805,3442079644	4696,6740490979	3902,2764894997	2950,3960851052	6981,8768156116	5286,380308218	7380,6956948273	4329,0493656687	5012,0088502171	4357,0165991386	5045,5768997985	3318,5702601861	4508,0012827462	3916,0838228648	5710,2295007537
RIBOSYN2-PWY	25001,6728556698	23424,5392244823	26787,87012298	19307,6564411458	43328,4101921135	34734,6725660875	32835,5544034765	29496,6745141901	55821,5206032935	71958,9438568656	28590,5078855589	25045,0436021186	17865,5760094977	43389,4993661298	27869,1752926002	33270,0317458403	21816,7424603114	23080,7498437426	19519,8938128753	22848,0310032397	16241,8417544183	25612,2324296356	22541,4438636325	33541,6773482482
RUMP-PWY	2840,4637358756	2053,9422989051	2859,1818309355	2211,9014459567	3414,2928487358	2211,6314734615	2663,2302451892	3811,3138260585	5474,9755497655	8119,0116265015	2834,3101101609	2248,112082297	1470,5309738118	7368,1873630836	4085,8851266549	4331,6395084576	2451,0275921391	3660,9314516425	3765,9468032745	3796,3799901132	3534,1608504865	3166,7500261666	2120,7839652231	2928,3696633577
SALVADEHYPOX-PWY	21668,4145611139	19583,9503669007	22232,6924855318	15974,4793330952	40255,6882641632	32235,4658808061	29343,7429053142	26121,4510773326	50884,0273650922	65303,4818243556	25244,9169678845	21445,2304166581	15318,6360079214	39625,7791859821	25171,3017338591	31832,8144829331	20299,2112797375	20147,9473351651	17786,009147238	21107,79208913	14938,3594514914	22753,181496586	18625,6919477126	28350,9630763077
SER-GLYSYN-PWY	29867,2143900784	28370,1227045222	31650,3885925451	23272,6060523202	57722,6987459775	45955,3416561759	42699,4081580286	37906,7305750641	73504,7431235642	94006,1597313362	34497,4207337663	29800,2223634582	21490,3846638325	52139,9904468534	34635,0703664564	43181,2520558566	27758,1675111629	29663,7598355201	25675,3279722594	29302,4371454051	20284,9192726123	31229,5387975542	27156,3446160816	40911,7138126045
SO4ASSIM-PWY	22206,3614228399	20505,4139761199	24903,3407556248	17732,6993063278	32026,9649760163	26211,1772691558	26372,6670315128	23512,3187587304	42316,0010449001	54646,0593523851	24756,9259916423	22715,5413753281	15505,2318812709	37891,3398443081	23259,5797196299	27696,4903394393	17379,8470037574	19320,7622142676	17091,4994673122	20446,9595215581	15349,1862421416	23038,0399588297	19835,1002213476	28350,6567626517
SUCSYN-PWY	434,6580506298	805,1787831931	598,4448395793	820,1922229667	0	0	363,8000988443	387,7963435119	555,5328218032	0	39,8747290634	510,454785875	449,6900695914	2235,3187157581	727,7149296289	889,1707343094	446,0697999678	0	106,8459785697	157,6613072937	105,4849062396	1798,1655901105	1858,1573513661	1571,9825740219
SULFATE-CYS-PWY	24846,1466117624	22950,62586205	27875,809515066	19871,8977093238	39127,7792443032	31660,4935281096	30802,9590423465	27543,2632079127	51053,5144530928	65481,6435774576	28065,3193819483	25057,86739603	17123,2308747205	42977,0020740337	26909,9150890287	30603,997768126	20080,0448551061	21737,5868149826	18995,0908620305	23207,8657832666	16653,3026926512	25701,599181653	22179,2652224753	32437,931977095
TCA	32412,7957517135	30343,3355191034	34562,8279000814	24794,0765595808	52977,7885920465	42809,7262348531	41599,438169111	36931,8338292633	70132,4928969153	90730,3268132894	37342,2238984854	32535,3078584287	23312,6724244902	57467,2127715296	36620,3330424327	43848,8803484578	28501,867127988	29585,940644782	25207,8976176864	29807,6240301758	21260,9995283824	33828,9727723116	29117,9709392997	43992,7792965304
TCA-GLYOX-BYPASS	14371,5723082278	13967,0787792857	17833,9771569774	12525,0361822631	32371,6974162173	26453,2387926353	23675,8913632111	20157,8717134497	39933,6132185882	53636,357730014	17728,2787026448	15036,703591459	10932,1697062824	30126,7484193221	18688,8913540957	21890,615006064	13660,219431121	15055,8407850416	13841,0436934539	15713,1082675935	11701,0474112246	16171,8868773842	14185,4036569705	20740,103587817
TEICHOICACID-PWY	2708,2470095516	2570,4955060266	2816,907384541	1805,2216578845	6278,8326926547	4713,4415202793	4473,7585013593	4365,5660218563	6831,3864843429	8215,6482739028	3515,2665172687	2389,4591482291	1914,2692170694	4553,1521236168	3168,872291668	5512,7311256588	2786,9240690755	3753,254254594	3140,4673759514	4131,2607130168	2893,8584364669	3282,3255094214	2562,6499026161	3760,4983678273
THISYN-PWY	18372,0490771275	17111,9012049412	20422,2105734892	14236,219015215	26778,512999022	21235,6959473337	21140,7042047822	19567,0447428112	35996,1782294638	49597,4930433007	21477,1793490796	18934,5684343337	13402,4203382488	30996,5757468326	19104,5753314139	22126,7199349821	16089,9049619149	15237,8722935038	11080,574779288	15496,8112015315	11987,5241506841	18995,3975477969	17331,0017811821	23716,7931118454
THREOCAT-PWY	0	369,183735808	0	0	0	0	0	0	0	420,3767423932	0	0	0	294,1703206222	0	0	0	0	0	0	0	0	0	0
THRESYN-PWY	26801,8949224408	25151,6894604686	28640,1775714253	20697,1725421158	45894,1985388062	36632,6232115232	35245,8939659435	31029,1538950305	59300,221191403	76329,9950710294	30763,1804264182	27070,326350646	19407,8119556929	47277,206981773	29962,0774304667	36709,2688839029	24230,1571355911	24647,9359212414	21117,8371445548	24716,9104172226	17938,1745940231	27808,9509647797	24228,3642872638	36336,9879537962
TRNA-CHARGING-PWY	23146,2488227144	21182,4326361262	24760,2297850882	17562,502834654	33346,9460011282	26500,7167023967	27644,691190116	23973,318221464	44941,8596977783	61487,0208306165	26846,8778637531	23339,1928582712	16756,1055204308	40404,1397231417	25492,0467299722	31063,012602289	20071,3798995224	20001,957883399	16893,8876135611	20331,868489394	14936,2348425337	24443,8540575398	21203,2965130292	30440,9482956123
TRPSYN-PWY	26840,382571584	25332,2463194984	29140,0891479842	20986,2508924649	47374,4713443199	38060,3403970413	36038,72752172	31898,9639291015	61152,1000728398	78901,5032041522	31320,858305937	26939,377521266	19709,2709870219	46595,6805715427	30230,1972958481	36410,7789664428	23682,635323286	24977,8140488066	21189,9104543861	24711,1820782738	17435,4812763238	27753,988070173	24327,0982521535	36452,9525283775
TYRFUMCAT-PWY	5014,2785138306	3615,6041768351	5442,4401123948	3188,8155302741	8903,7967026971	7344,422299966	6852,3926325447	6847,7490714702	12141,8290654427	16431,5192396841	6714,9162681255	5261,8924657411	3337,8029586813	9314,049041301	6151,7124872427	6545,3796399538	4190,2735422735	4304,4095597303	4069,9403461539	4390,1250769677	3184,3142529452	5374,3641064796	4326,088072366	5830,3584995174
UBISYN-PWY	12775,8702062517	10592,3529505062	13086,6559242802	8969,2440177379	15560,6768942045	13074,2999338818	13453,7340647816	12930,0102445982	22325,6194309565	30969,7502121798	13493,0702029594	12923,435765317	8046,0597467428	21166,8140808979	13272,1098084551	14843,0930947337	9461,2241758696	10012,6697288825	9209,0227750605	10307,8148836464	7381,1581547119	13565,9760501653	10533,9875792706	16261,4319178167
UDPNAGSYN-PWY	23994,704313735	22599,4295008076	26044,3075801111	18873,8633559771	41413,4318017677	33413,0792276077	31400,1907946766	28834,761391371	54177,3742740362	68895,2946078126	27892,3818662825	24232,5638563894	17389,0489275507	42021,5540653778	27555,9648766438	32518,940064238	21265,577075919	22907,2361366658	19816,6798833492	22444,0915132485	15722,5794509119	24703,3297276171	21311,876782947	32733,8757008837
VALDEG-PWY	216,8021656842	74,8425209874	137,5403527005	116,5570894913	32,9885966699	119,8099970487	334,257989697	769,9257263585	0	158,8244058957	50,9409060493	188,0832893858	35,9515884755	518,2334161509	146,5408542655	528,6950158694	323,9065289515	118,6779645115	382,1083484859	111,6962181769	234,1134392807	356,712609177	80,8003228662	77,8842742144
VALSYN-PWY	45267,6439545442	41558,2017829118	46584,3982062826	34673,2099575643	76931,9398266402	61358,7589337807	58134,8447047866	52676,166216292	100569,101171917	127496,333109736	50932,7661038343	45201,2253746603	31615,4630790445	78120,1747347761	49513,5468722855	58887,9279680361	38170,214117535	41165,5016844359	36322,073935141	43225,9753202176	30692,519152845	47129,158065067	38769,1723116045	59391,509279711

## Sheet: S8
Table S8. Pathways differentiating each contrast between varieties
PWY-5484	glycolysis II (from fructose 6-phosphate)
P42-PWY	incomplete reductive TCA cycle
GLYCOGENSYNTH-PWY	glycogen biosynthesis I (from ADP-D-Glucose)
PWY-7373	superpathway of demethylmenaquinol-6 biosynthesis II
PWY-6338	superpathway of vanillin and vanillate degradation
PWY-7097	vanillin and vanillate degradation I
PWY-6470	peptidoglycan biosynthesis V (β-lactam resistance)	Inferred from experiment
PWY-6891	thiazole biosynthesis II (aerobic bacteria)
PWY-5651	L-tryptophan degradation to 2-amino-3-carboxymuconate semialdehyde
TEICHOICACID-PWY	teichoic acid (poly-glycerol) biosynthesis
PWY-6406	salicylate biosynthesis I
P101-PWY	ectoine biosynthesis
PWY-7616	methanol oxidation to carbon dioxide
PWY-7664	oleate biosynthesis IV (anaerobic)
PWY-5989	stearate biosynthesis II (bacteria and plants)
PWY-6282	palmitoleate biosynthesis I (from (5Z)-dodec-5-enoate)
