# Supplementary material for: Effect of Wastewater on the Composition of Bacterial Microbiota of Phragmites australis Used in Constructed Wetlands for Phytodepuration
Source: Plants (Basel). 2022 Nov 23;11(23):3210. doi: 10.3390/plants11233210 (PMC9739656; doi:10.3390/plants11233210)
Supplement: Supplementary file 1 [file plants-11-03210-s001.zip › Dataset 1.csv]

	domain	phylum	class	order	family	genus	species
ASV1	Bacteria	Cyanobacteria	Cyanobacteriia	Chloroplast	NA	NA	NA
ASV2	Bacteria	Cyanobacteria	Cyanobacteriia	Chloroplast	NA	NA	NA
ASV3	Bacteria	Proteobacteria	Alphaproteobacteria	Rickettsiales	Mitochondria	NA	NA
ASV4	Bacteria	Proteobacteria	Alphaproteobacteria	Rickettsiales	Mitochondria	NA	NA
ASV5	Bacteria	Cyanobacteria	Cyanobacteriia	Chloroplast	NA	NA	NA
ASV6	Bacteria	Cyanobacteria	Cyanobacteriia	Chloroplast	NA	NA	NA
ASV7	Bacteria	Cyanobacteria	Cyanobacteriia	Chloroplast	NA	NA	NA
ASV8	Bacteria	Cyanobacteria	Cyanobacteriia	Chloroplast	NA	NA	NA
ASV9	Bacteria	Proteobacteria	Alphaproteobacteria	Rickettsiales	Mitochondria	NA	NA
ASV10	Bacteria	Proteobacteria	Alphaproteobacteria	Rickettsiales	Mitochondria	NA	NA
ASV11	Bacteria	Proteobacteria	Alphaproteobacteria	Rickettsiales	Mitochondria	NA	NA
ASV12	Bacteria	Proteobacteria	Alphaproteobacteria	Rickettsiales	Mitochondria	NA	NA
ASV13	Bacteria	Cyanobacteria	Cyanobacteriia	Chloroplast	NA	NA	NA
ASV14	Bacteria	Cyanobacteria	Cyanobacteriia	Chloroplast	NA	NA	NA
ASV15	Bacteria	Cyanobacteria	Cyanobacteriia	Chloroplast	NA	NA	NA
ASV16	Bacteria	Cyanobacteria	Cyanobacteriia	Chloroplast	NA	NA	NA
ASV17	Bacteria	Cyanobacteria	Cyanobacteriia	Chloroplast	NA	NA	NA
ASV18	Bacteria	Proteobacteria	Alphaproteobacteria	Rickettsiales	Mitochondria	NA	NA
ASV19	Bacteria	Proteobacteria	Alphaproteobacteria	Rickettsiales	Mitochondria	NA	NA
ASV20	Bacteria	Cyanobacteria	Cyanobacteriia	Chloroplast	NA	NA	NA
ASV21	Bacteria	Cyanobacteria	Cyanobacteriia	Chloroplast	NA	NA	NA
ASV22	Bacteria	Proteobacteria	Alphaproteobacteria	Rickettsiales	Mitochondria	NA	NA
ASV23	Bacteria	Proteobacteria	Alphaproteobacteria	Rickettsiales	Mitochondria	NA	NA
ASV24	Bacteria	Cyanobacteria	Cyanobacteriia	Chloroplast	NA	NA	NA
ASV25	Bacteria	Proteobacteria	Alphaproteobacteria	Rickettsiales	Mitochondria	NA	NA
ASV26	Bacteria	Proteobacteria	Alphaproteobacteria	Rickettsiales	Mitochondria	NA	NA
ASV27	Bacteria	Cyanobacteria	Cyanobacteriia	Chloroplast	NA	NA	NA
ASV28	Bacteria	Cyanobacteria	Cyanobacteriia	Chloroplast	NA	NA	NA
ASV29	Bacteria	Cyanobacteria	Cyanobacteriia	Chloroplast	NA	NA	NA
ASV30	Bacteria	Cyanobacteria	Cyanobacteriia	Chloroplast	NA	NA	NA
ASV31	Bacteria	Cyanobacteria	Cyanobacteriia	Chloroplast	NA	NA	NA
ASV32	Bacteria	Cyanobacteria	Cyanobacteriia	Chloroplast	NA	NA	NA
ASV33	Bacteria	Proteobacteria	Alphaproteobacteria	Rickettsiales	Mitochondria	NA	NA
ASV34	Bacteria	Proteobacteria	Alphaproteobacteria	Rickettsiales	Mitochondria	NA	NA
ASV35	Bacteria	Proteobacteria	Alphaproteobacteria	Rickettsiales	Mitochondria	NA	NA
ASV36	Bacteria	Proteobacteria	Alphaproteobacteria	Rickettsiales	Mitochondria	NA	NA
ASV37	Bacteria	Proteobacteria	Alphaproteobacteria	Rickettsiales	Mitochondria	NA	NA
ASV38	Bacteria	Proteobacteria	Alphaproteobacteria	Rickettsiales	Mitochondria	NA	NA
ASV39	Bacteria	Cyanobacteria	Cyanobacteriia	Chloroplast	NA	NA	NA
ASV40	Bacteria	Cyanobacteria	Cyanobacteriia	Chloroplast	NA	NA	NA
ASV41	Bacteria	Cyanobacteria	Cyanobacteriia	Chloroplast	NA	NA	NA
ASV42	Bacteria	Cyanobacteria	Cyanobacteriia	Chloroplast	NA	NA	NA
ASV43	Bacteria	Cyanobacteria	Cyanobacteriia	Chloroplast	NA	NA	NA
ASV44	Bacteria	Proteobacteria	Alphaproteobacteria	Rickettsiales	Mitochondria	NA	NA
ASV45	Bacteria	Cyanobacteria	Cyanobacteriia	Chloroplast	NA	NA	NA
ASV46	Bacteria	Proteobacteria	Alphaproteobacteria	Rickettsiales	Mitochondria	NA	NA
ASV47	Bacteria	Cyanobacteria	Cyanobacteriia	Chloroplast	NA	NA	NA
ASV48	Bacteria	Cyanobacteria	Cyanobacteriia	Chloroplast	NA	NA	NA
ASV49	Bacteria	Proteobacteria	Alphaproteobacteria	Rickettsiales	Mitochondria	NA	NA
ASV50	Bacteria	Proteobacteria	Alphaproteobacteria	Rickettsiales	Mitochondria	NA	NA
ASV51	Bacteria	Cyanobacteria	Cyanobacteriia	Chloroplast	NA	NA	NA
ASV52	Bacteria	Proteobacteria	Alphaproteobacteria	Rickettsiales	Mitochondria	NA	NA
ASV53	Bacteria	Cyanobacteria	Cyanobacteriia	Chloroplast	NA	NA	NA
ASV54	Bacteria	Proteobacteria	Alphaproteobacteria	Rickettsiales	Mitochondria	NA	NA
ASV55	Bacteria	Proteobacteria	Alphaproteobacteria	Rickettsiales	Mitochondria	NA	NA
ASV56	Bacteria	Proteobacteria	Alphaproteobacteria	Rickettsiales	Mitochondria	NA	NA
ASV57	Bacteria	Cyanobacteria	Cyanobacteriia	Chloroplast	NA	NA	NA
ASV58	Bacteria	Proteobacteria	Alphaproteobacteria	Rickettsiales	Mitochondria	NA	NA
ASV59	Bacteria	Cyanobacteria	Cyanobacteriia	Chloroplast	NA	NA	NA
ASV60	Bacteria	Proteobacteria	Alphaproteobacteria	Rickettsiales	Mitochondria	NA	NA
ASV61	Bacteria	Firmicutes	Bacilli	Bacillales	Bacillaceae	Bacillus	NA
ASV62	Bacteria	Proteobacteria	Alphaproteobacteria	Rickettsiales	Mitochondria	NA	NA
ASV63	Bacteria	Firmicutes	Bacilli	Bacillales	Bacillaceae	Bacillus	NA
ASV64	Bacteria	Firmicutes	Bacilli	Bacillales	Bacillaceae	Bacillus	NA
ASV65	Bacteria	Firmicutes	Bacilli	Bacillales	Bacillaceae	Bacillus	NA
ASV66	Bacteria	Firmicutes	Bacilli	Bacillales	Bacillaceae	Bacillus	NA
ASV67	Bacteria	Firmicutes	Bacilli	Bacillales	Bacillaceae	Bacillus	NA
ASV68	Bacteria	Firmicutes	Bacilli	Bacillales	Bacillaceae	Bacillus	NA
ASV69	Bacteria	Firmicutes	Bacilli	Bacillales	Bacillaceae	Bacillus	NA
ASV70	Bacteria	Firmicutes	Bacilli	Bacillales	Bacillaceae	Bacillus	NA
ASV71	Bacteria	Firmicutes	Bacilli	Bacillales	Bacillaceae	Bacillus	NA
ASV72	Bacteria	Firmicutes	Bacilli	Bacillales	Bacillaceae	Bacillus	NA
ASV73	Bacteria	Firmicutes	Bacilli	Bacillales	Bacillaceae	Bacillus	NA
ASV74	Bacteria	Firmicutes	Bacilli	Bacillales	Bacillaceae	NA	NA
ASV75	Bacteria	Firmicutes	Bacilli	Bacillales	Bacillaceae	Bacillus	NA
ASV76	Bacteria	Firmicutes	Bacilli	Bacillales	Bacillaceae	Bacillus	NA
ASV77	Bacteria	Firmicutes	Bacilli	Bacillales	Bacillaceae	Bacillus	NA
ASV78	Bacteria	Firmicutes	Bacilli	Bacillales	Bacillaceae	Bacillus	NA
ASV79	Bacteria	Firmicutes	Bacilli	Bacillales	Bacillaceae	Bacillus	NA
ASV80	Bacteria	Firmicutes	Bacilli	Bacillales	Bacillaceae	Bacillus	NA
ASV81	Bacteria	Proteobacteria	Gammaproteobacteria	Pseudomonadales	Pseudomonadaceae	Pseudomonas	NA
ASV82	Bacteria	Proteobacteria	Gammaproteobacteria	Enterobacterales	Erwiniaceae	NA	NA
ASV83	Bacteria	Proteobacteria	Gammaproteobacteria	Xanthomonadales	Xanthomonadaceae	Stenotrophomonas	NA
ASV84	Bacteria	Firmicutes	Bacilli	Bacillales	Bacillaceae	Bacillus	NA
ASV85	Bacteria	Firmicutes	Bacilli	Bacillales	Bacillaceae	Bacillus	NA
ASV86	Bacteria	Proteobacteria	Gammaproteobacteria	Enterobacterales	NA	NA	NA
ASV87	Bacteria	Firmicutes	Bacilli	Bacillales	Bacillaceae	Bacillus	NA
ASV88	Bacteria	Proteobacteria	Gammaproteobacteria	Pseudomonadales	Pseudomonadaceae	Pseudomonas	NA
ASV89	Bacteria	Firmicutes	Bacilli	Bacillales	Bacillaceae	Bacillus	NA
ASV90	Bacteria	Firmicutes	Bacilli	Bacillales	Bacillaceae	Bacillus	NA
ASV91	Bacteria	Firmicutes	Bacilli	Bacillales	Bacillaceae	Bacillus	NA
ASV92	Bacteria	Proteobacteria	Gammaproteobacteria	Enterobacterales	Erwiniaceae	NA	NA
ASV93	Bacteria	Firmicutes	Bacilli	Bacillales	Bacillaceae	Bacillus	NA
ASV94	Bacteria	Firmicutes	Bacilli	Bacillales	Bacillaceae	Bacillus	NA
ASV95	Bacteria	Firmicutes	Bacilli	Bacillales	Bacillaceae	Bacillus	NA
ASV96	Bacteria	Proteobacteria	Gammaproteobacteria	Pseudomonadales	Pseudomonadaceae	Pseudomonas	NA
ASV97	Bacteria	Firmicutes	Bacilli	Bacillales	Bacillaceae	Bacillus	NA
ASV98	Bacteria	Proteobacteria	Gammaproteobacteria	Enterobacterales	Erwiniaceae	NA	NA
ASV99	Bacteria	Firmicutes	Bacilli	Bacillales	Bacillaceae	NA	NA
ASV100	Bacteria	Proteobacteria	Gammaproteobacteria	Pseudomonadales	Moraxellaceae	Acinetobacter	NA
ASV101	Bacteria	Patescibacteria	Parcubacteria	Candidatus Campbellbacteria	NA	NA	NA
ASV102	Bacteria	Firmicutes	Bacilli	Bacillales	Bacillaceae	Bacillus	NA
ASV103	Bacteria	Proteobacteria	Gammaproteobacteria	Enterobacterales	Erwiniaceae	NA	NA
ASV104	Bacteria	Proteobacteria	Gammaproteobacteria	Xanthomonadales	Xanthomonadaceae	Stenotrophomonas	NA
ASV105	Bacteria	Firmicutes	Bacilli	Bacillales	Bacillaceae	Bacillus	NA
ASV106	Bacteria	Proteobacteria	Gammaproteobacteria	Enterobacterales	NA	NA	NA
ASV107	Bacteria	Firmicutes	Bacilli	Bacillales	Bacillaceae	Bacillus	NA
ASV108	Bacteria	Firmicutes	Bacilli	Bacillales	Bacillaceae	Bacillus	NA
ASV109	Bacteria	Proteobacteria	Gammaproteobacteria	Xanthomonadales	Xanthomonadaceae	Stenotrophomonas	NA
ASV110	Bacteria	Proteobacteria	Gammaproteobacteria	Pseudomonadales	Pseudomonadaceae	Pseudomonas	NA
ASV111	Bacteria	Proteobacteria	Gammaproteobacteria	Enterobacterales	Enterobacteriaceae	Escherichia-Shigella	NA
ASV112	Bacteria	Proteobacteria	Alphaproteobacteria	Rhizobiales	Rhizobiaceae	NA	NA
ASV113	Bacteria	Proteobacteria	Gammaproteobacteria	Aeromonadales	Aeromonadaceae	Zobellella	NA
ASV114	Bacteria	Firmicutes	Bacilli	Bacillales	Bacillaceae	Bacillus	NA
ASV115	Bacteria	Proteobacteria	Gammaproteobacteria	Xanthomonadales	Xanthomonadaceae	Stenotrophomonas	NA
ASV116	Bacteria	Proteobacteria	Gammaproteobacteria	Pseudomonadales	Pseudomonadaceae	Pseudomonas	NA
ASV117	Bacteria	Firmicutes	Bacilli	Bacillales	Bacillaceae	NA	NA
ASV118	Bacteria	Patescibacteria	Parcubacteria	Candidatus Campbellbacteria	NA	NA	NA
ASV119	Bacteria	Proteobacteria	Gammaproteobacteria	Pseudomonadales	Pseudomonadaceae	Pseudomonas	NA
ASV120	Bacteria	Proteobacteria	Alphaproteobacteria	Rhizobiales	Rhizobiaceae	NA	NA
ASV121	Bacteria	Proteobacteria	Gammaproteobacteria	Enterobacterales	Erwiniaceae	NA	NA
ASV122	Bacteria	Proteobacteria	Gammaproteobacteria	Cellvibrionales	Cellvibrionaceae	Cellvibrio	NA
ASV123	Bacteria	Proteobacteria	Gammaproteobacteria	Pseudomonadales	Pseudomonadaceae	Pseudomonas	NA
ASV124	Bacteria	Proteobacteria	Gammaproteobacteria	Xanthomonadales	Xanthomonadaceae	Stenotrophomonas	NA
ASV125	Bacteria	Proteobacteria	Alphaproteobacteria	Rhodospirillales	Thalassospiraceae	Thalassospira	NA
ASV126	Bacteria	Firmicutes	Bacilli	Bacillales	Bacillaceae	NA	NA
ASV127	Bacteria	Proteobacteria	Gammaproteobacteria	Xanthomonadales	Xanthomonadaceae	Stenotrophomonas	NA
ASV128	Bacteria	Bacteroidota	Bacteroidia	Sphingobacteriales	Sphingobacteriaceae	Pedobacter	NA
ASV129	Bacteria	Proteobacteria	Alphaproteobacteria	Sphingomonadales	Sphingomonadaceae	Sphingomonas	NA
ASV130	Bacteria	Patescibacteria	Parcubacteria	Candidatus Vogelbacteria	NA	NA	NA
ASV131	Bacteria	Proteobacteria	Gammaproteobacteria	Pseudomonadales	Pseudomonadaceae	Pseudomonas	NA
ASV132	Bacteria	Proteobacteria	Gammaproteobacteria	Pseudomonadales	Pseudomonadaceae	Pseudomonas	NA
ASV133	Bacteria	Proteobacteria	Gammaproteobacteria	Enterobacterales	Enterobacteriaceae	Escherichia-Shigella	NA
ASV134	Bacteria	Proteobacteria	Gammaproteobacteria	Pseudomonadales	Pseudomonadaceae	Pseudomonas	NA
ASV135	Bacteria	Proteobacteria	Gammaproteobacteria	Cellvibrionales	Cellvibrionaceae	Cellvibrio	NA
ASV136	Bacteria	Bacteroidota	Bacteroidia	Flavobacteriales	Flavobacteriaceae	Flavobacterium	NA
ASV137	Bacteria	Proteobacteria	Alphaproteobacteria	Rhodospirillales	Thalassospiraceae	Thalassospira	NA
ASV138	Bacteria	Proteobacteria	Gammaproteobacteria	Enterobacterales	Yersiniaceae	Serratia	NA
ASV139	Bacteria	Proteobacteria	Gammaproteobacteria	Pseudomonadales	Moraxellaceae	Acinetobacter	NA
ASV140	Bacteria	Firmicutes	Bacilli	Bacillales	Bacillaceae	Bacillus	NA
ASV141	Bacteria	Proteobacteria	Gammaproteobacteria	Aeromonadales	Aeromonadaceae	Zobellella	NA
ASV142	Bacteria	Proteobacteria	Gammaproteobacteria	Xanthomonadales	Xanthomonadaceae	Stenotrophomonas	NA
ASV143	Bacteria	Proteobacteria	Gammaproteobacteria	Xanthomonadales	Xanthomonadaceae	Stenotrophomonas	NA
ASV144	Bacteria	Firmicutes	Bacilli	Bacillales	Bacillaceae	Bacillus	NA
ASV146	Bacteria	Proteobacteria	Gammaproteobacteria	Pseudomonadales	Pseudomonadaceae	Pseudomonas	NA
ASV147	Bacteria	Patescibacteria	Parcubacteria	Candidatus Campbellbacteria	NA	NA	NA
ASV148	Bacteria	Proteobacteria	Gammaproteobacteria	Enterobacterales	Erwiniaceae	NA	NA
ASV149	Bacteria	Actinobacteriota	Actinobacteria	Propionibacteriales	Propionibacteriaceae	Cutibacterium	NA
ASV150	Bacteria	Proteobacteria	Gammaproteobacteria	Burkholderiales	Alcaligenaceae	Achromobacter	NA
ASV151	Bacteria	Proteobacteria	Gammaproteobacteria	Pseudomonadales	Pseudomonadaceae	Pseudomonas	NA
ASV152	Bacteria	Proteobacteria	Gammaproteobacteria	Pseudomonadales	Moraxellaceae	Acinetobacter	NA
ASV153	Bacteria	Proteobacteria	Alphaproteobacteria	Rhizobiales	Rhizobiaceae	NA	NA
ASV154	Bacteria	Proteobacteria	Gammaproteobacteria	Cellvibrionales	Cellvibrionaceae	Cellvibrio	NA
ASV155	Bacteria	Proteobacteria	Gammaproteobacteria	Pseudomonadales	Moraxellaceae	Acinetobacter	NA
ASV156	Bacteria	Proteobacteria	Gammaproteobacteria	Pseudomonadales	Pseudomonadaceae	Pseudomonas	NA
ASV157	Bacteria	Proteobacteria	Gammaproteobacteria	Cellvibrionales	Cellvibrionaceae	Cellvibrio	NA
ASV158	Bacteria	Proteobacteria	Gammaproteobacteria	Enterobacterales	Yersiniaceae	Serratia	NA
ASV159	Bacteria	Firmicutes	Bacilli	Staphylococcales	Staphylococcaceae	Staphylococcus	NA
ASV160	Bacteria	Proteobacteria	Gammaproteobacteria	Xanthomonadales	Xanthomonadaceae	Stenotrophomonas	NA
ASV161	Bacteria	Proteobacteria	Alphaproteobacteria	Rhizobiales	Rhizobiaceae	NA	NA
ASV162	Bacteria	Firmicutes	Bacilli	Bacillales	Bacillaceae	NA	NA
ASV163	Bacteria	Proteobacteria	Gammaproteobacteria	Aeromonadales	Aeromonadaceae	Zobellella	NA
ASV164	Bacteria	Proteobacteria	Gammaproteobacteria	Xanthomonadales	Xanthomonadaceae	Stenotrophomonas	NA
ASV165	Bacteria	Firmicutes	Bacilli	Bacillales	Bacillaceae	NA	NA
ASV166	Bacteria	Bacteroidota	Bacteroidia	Flavobacteriales	Flavobacteriaceae	Flavobacterium	NA
ASV167	Bacteria	Proteobacteria	Gammaproteobacteria	Xanthomonadales	Xanthomonadaceae	Stenotrophomonas	NA
ASV168	Bacteria	Proteobacteria	Gammaproteobacteria	Cellvibrionales	Cellvibrionaceae	Cellvibrio	NA
ASV169	Bacteria	Patescibacteria	Parcubacteria	Candidatus Campbellbacteria	NA	NA	NA
ASV170	Bacteria	Firmicutes	Bacilli	Bacillales	Bacillaceae	Bacillus	NA
ASV172	Bacteria	Patescibacteria	Parcubacteria	Candidatus Vogelbacteria	NA	NA	NA
ASV173	Bacteria	Proteobacteria	Alphaproteobacteria	Rhizobiales	Rhizobiaceae	NA	NA
ASV174	Bacteria	Proteobacteria	Gammaproteobacteria	Cellvibrionales	Cellvibrionaceae	Cellvibrio	NA
ASV175	Bacteria	Proteobacteria	Alphaproteobacteria	Rhodospirillales	Thalassospiraceae	Thalassospira	NA
ASV176	Bacteria	Firmicutes	Bacilli	Bacillales	Bacillaceae	NA	NA
ASV177	Bacteria	Proteobacteria	Gammaproteobacteria	Burkholderiales	Alcaligenaceae	Achromobacter	NA
ASV178	Bacteria	Proteobacteria	Alphaproteobacteria	Rhizobiales	Rhizobiaceae	NA	NA
ASV179	Bacteria	Proteobacteria	Gammaproteobacteria	Xanthomonadales	Xanthomonadaceae	Stenotrophomonas	NA
ASV180	Bacteria	Bacteroidota	Bacteroidia	Sphingobacteriales	Sphingobacteriaceae	Pedobacter	NA
ASV181	Bacteria	Firmicutes	Bacilli	Bacillales	Bacillaceae	NA	NA
ASV182	Bacteria	Proteobacteria	Alphaproteobacteria	Sphingomonadales	Sphingomonadaceae	Sphingomonas	NA
ASV183	Bacteria	Patescibacteria	Parcubacteria	Candidatus Campbellbacteria	NA	NA	NA
ASV184	Bacteria	Firmicutes	Bacilli	Bacillales	Bacillaceae	Bacillus	NA
ASV185	Bacteria	Firmicutes	Bacilli	Bacillales	Bacillaceae	NA	NA
ASV186	Bacteria	Proteobacteria	Gammaproteobacteria	Pseudomonadales	Pseudomonadaceae	Pseudomonas	NA
ASV187	Bacteria	Proteobacteria	Alphaproteobacteria	Rhizobiales	Rhizobiaceae	NA	NA
ASV188	Bacteria	Proteobacteria	Gammaproteobacteria	Xanthomonadales	Xanthomonadaceae	Stenotrophomonas	NA
ASV189	Bacteria	Bacteroidota	Bacteroidia	Sphingobacteriales	Sphingobacteriaceae	Pedobacter	NA
ASV190	Bacteria	Firmicutes	Bacilli	Bacillales	Bacillaceae	Bacillus	NA
ASV191	Bacteria	Proteobacteria	Gammaproteobacteria	Pseudomonadales	Moraxellaceae	Acinetobacter	NA
ASV192	Bacteria	Proteobacteria	Gammaproteobacteria	Aeromonadales	Aeromonadaceae	Zobellella	NA
ASV193	Bacteria	Patescibacteria	Parcubacteria	Candidatus Vogelbacteria	NA	NA	NA
ASV194	Bacteria	Proteobacteria	Gammaproteobacteria	Xanthomonadales	Xanthomonadaceae	Stenotrophomonas	NA
ASV195	Bacteria	Proteobacteria	Gammaproteobacteria	Enterobacterales	Erwiniaceae	NA	NA
ASV196	Bacteria	Patescibacteria	Parcubacteria	NA	NA	NA	NA
ASV197	Bacteria	Bacteroidota	Bacteroidia	Flavobacteriales	Flavobacteriaceae	Flavobacterium	NA
ASV198	Bacteria	Firmicutes	Bacilli	Bacillales	Bacillaceae	NA	NA
ASV199	Bacteria	Proteobacteria	Gammaproteobacteria	Pseudomonadales	Pseudomonadaceae	Pseudomonas	NA
ASV200	Bacteria	Proteobacteria	Gammaproteobacteria	Pseudomonadales	Pseudomonadaceae	Pseudomonas	NA
ASV201	Bacteria	Proteobacteria	Gammaproteobacteria	Cellvibrionales	Cellvibrionaceae	Cellvibrio	NA
ASV202	Bacteria	Proteobacteria	Gammaproteobacteria	Burkholderiales	Comamonadaceae	Delftia	NA
ASV203	Bacteria	Proteobacteria	Alphaproteobacteria	Sphingomonadales	Sphingomonadaceae	Sphingomonas	NA
ASV204	Bacteria	Proteobacteria	Gammaproteobacteria	Enterobacterales	Yersiniaceae	Serratia	NA
ASV205	Bacteria	Proteobacteria	Gammaproteobacteria	Pseudomonadales	Moraxellaceae	Acinetobacter	NA
ASV206	Bacteria	Proteobacteria	Gammaproteobacteria	Enterobacterales	Yersiniaceae	Serratia	NA
ASV207	Bacteria	Proteobacteria	Alphaproteobacteria	Rhodospirillales	Thalassospiraceae	Thalassospira	NA
ASV208	Bacteria	Proteobacteria	Gammaproteobacteria	Xanthomonadales	Xanthomonadaceae	Stenotrophomonas	NA
ASV209	Bacteria	Proteobacteria	Alphaproteobacteria	Sphingomonadales	Sphingomonadaceae	Sphingomonas	NA
ASV210	Bacteria	Proteobacteria	Gammaproteobacteria	Enterobacterales	Yersiniaceae	Serratia	NA
ASV211	Bacteria	Proteobacteria	Gammaproteobacteria	Enterobacterales	Erwiniaceae	NA	NA
ASV212	Bacteria	Firmicutes	Bacilli	Staphylococcales	Staphylococcaceae	Staphylococcus	NA
ASV213	Bacteria	Firmicutes	Bacilli	Bacillales	Bacillaceae	NA	NA
ASV214	Bacteria	Actinobacteriota	Actinobacteria	Propionibacteriales	Propionibacteriaceae	Cutibacterium	NA
ASV215	Bacteria	Proteobacteria	Gammaproteobacteria	Xanthomonadales	Xanthomonadaceae	Stenotrophomonas	NA
ASV216	Bacteria	Proteobacteria	Gammaproteobacteria	Enterobacterales	Enterobacteriaceae	Escherichia-Shigella	NA
ASV217	Bacteria	Proteobacteria	Gammaproteobacteria	Pseudomonadales	Pseudomonadaceae	Pseudomonas	NA
ASV218	Bacteria	Firmicutes	Bacilli	Bacillales	Bacillaceae	NA	NA
ASV219	Bacteria	Patescibacteria	Parcubacteria	Candidatus Campbellbacteria	NA	NA	NA
ASV220	Bacteria	Firmicutes	Bacilli	Bacillales	Bacillaceae	Bacillus	NA
ASV221	Bacteria	Proteobacteria	Gammaproteobacteria	Enterobacterales	Enterobacteriaceae	Escherichia-Shigella	NA
ASV222	Bacteria	Proteobacteria	Gammaproteobacteria	Pseudomonadales	Pseudomonadaceae	Pseudomonas	NA
ASV223	Bacteria	Proteobacteria	Gammaproteobacteria	Pseudomonadales	Pseudomonadaceae	Pseudomonas	NA
ASV224	Bacteria	Bacteroidota	Bacteroidia	Flavobacteriales	Flavobacteriaceae	Flavobacterium	NA
ASV225	Bacteria	Proteobacteria	Gammaproteobacteria	Pseudomonadales	Pseudomonadaceae	Pseudomonas	NA
ASV226	Bacteria	Proteobacteria	Alphaproteobacteria	Sphingomonadales	Sphingomonadaceae	Sphingomonas	NA
ASV227	Bacteria	Firmicutes	Bacilli	Bacillales	Bacillaceae	Bacillus	NA
ASV228	Bacteria	Proteobacteria	Alphaproteobacteria	Rhizobiales	Rhizobiaceae	NA	NA
ASV229	Bacteria	Proteobacteria	Gammaproteobacteria	Cellvibrionales	Cellvibrionaceae	Cellvibrio	NA
ASV230	Bacteria	Proteobacteria	Gammaproteobacteria	Enterobacterales	Enterobacteriaceae	Escherichia-Shigella	NA
ASV231	Bacteria	Proteobacteria	Gammaproteobacteria	Pseudomonadales	Pseudomonadaceae	Pseudomonas	NA
ASV232	Bacteria	Firmicutes	Bacilli	Staphylococcales	Staphylococcaceae	Staphylococcus	NA
ASV233	Bacteria	Patescibacteria	Parcubacteria	Candidatus Campbellbacteria	NA	NA	NA
ASV234	Bacteria	Proteobacteria	Gammaproteobacteria	Xanthomonadales	Xanthomonadaceae	Stenotrophomonas	NA
ASV235	Bacteria	Proteobacteria	Alphaproteobacteria	Sphingomonadales	Sphingomonadaceae	Sphingobium	NA
ASV236	Bacteria	Proteobacteria	Gammaproteobacteria	Pseudomonadales	Pseudomonadaceae	Pseudomonas	NA
ASV237	Bacteria	Proteobacteria	Gammaproteobacteria	Enterobacterales	Enterobacteriaceae	NA	NA
ASV238	Bacteria	Proteobacteria	Gammaproteobacteria	Enterobacterales	NA	NA	NA
ASV239	Bacteria	Proteobacteria	Alphaproteobacteria	Sphingomonadales	Sphingomonadaceae	Sphingomonas	NA
ASV240	Bacteria	Firmicutes	Bacilli	Bacillales	Bacillaceae	Bacillus	NA
ASV241	Bacteria	Proteobacteria	Gammaproteobacteria	Burkholderiales	Rhodocyclaceae	Azoarcus	NA
ASV242	Bacteria	Firmicutes	Bacilli	Bacillales	Bacillaceae	NA	NA
ASV243	Bacteria	Proteobacteria	Alphaproteobacteria	Rhizobiales	Rhizobiaceae	NA	NA
ASV244	Bacteria	Proteobacteria	Gammaproteobacteria	Cellvibrionales	Cellvibrionaceae	Cellvibrio	NA
ASV245	Bacteria	Planctomycetota	Phycisphaerae	Tepidisphaerales	WD2101 soil group	NA	NA
ASV246	Bacteria	Proteobacteria	Alphaproteobacteria	Rhizobiales	Rhizobiaceae	NA	NA
ASV247	Bacteria	Proteobacteria	Alphaproteobacteria	Rhodospirillales	Thalassospiraceae	Thalassospira	NA
ASV248	Bacteria	Bacteroidota	Bacteroidia	Sphingobacteriales	Sphingobacteriaceae	Pedobacter	NA
ASV249	Bacteria	Firmicutes	Bacilli	Bacillales	Bacillaceae	Bacillus	NA
ASV250	Bacteria	Proteobacteria	Alphaproteobacteria	Rhizobiales	Stappiaceae	Pannonibacter	NA
ASV251	Bacteria	Proteobacteria	Gammaproteobacteria	Cellvibrionales	Cellvibrionaceae	Cellvibrio	NA
ASV252	Bacteria	Proteobacteria	Gammaproteobacteria	Xanthomonadales	Xanthomonadaceae	Stenotrophomonas	NA
ASV253	Bacteria	Proteobacteria	Gammaproteobacteria	Burkholderiales	Alcaligenaceae	Achromobacter	NA
ASV254	Bacteria	Actinobacteriota	Actinobacteria	Micrococcales	Microbacteriaceae	Leucobacter	NA
ASV255	Bacteria	Firmicutes	Bacilli	Bacillales	Bacillaceae	NA	NA
ASV256	Bacteria	Bacteroidota	Bacteroidia	Flavobacteriales	Flavobacteriaceae	Flavobacterium	NA
ASV257	Bacteria	Proteobacteria	Gammaproteobacteria	Pseudomonadales	Pseudomonadaceae	Pseudomonas	NA
ASV258	Bacteria	Proteobacteria	Alphaproteobacteria	Rhodospirillales	Thalassospiraceae	Thalassospira	NA
ASV259	Bacteria	Bacteroidota	Bacteroidia	Sphingobacteriales	Sphingobacteriaceae	NA	NA
ASV260	Bacteria	Actinobacteriota	Actinobacteria	Micrococcales	Micrococcaceae	NA	NA
ASV261	Bacteria	Patescibacteria	Parcubacteria	Candidatus Vogelbacteria	NA	NA	NA
ASV262	Bacteria	Patescibacteria	Parcubacteria	Candidatus Campbellbacteria	NA	NA	NA
ASV263	Bacteria	Bacteroidota	Bacteroidia	Sphingobacteriales	Sphingobacteriaceae	Pedobacter	NA
ASV264	Bacteria	Proteobacteria	Alphaproteobacteria	Rhodospirillales	Thalassospiraceae	Thalassospira	NA
ASV265	Bacteria	Firmicutes	Bacilli	Bacillales	Bacillaceae	Bacillus	NA
ASV266	Bacteria	Patescibacteria	Parcubacteria	Candidatus Campbellbacteria	NA	NA	NA
ASV267	Bacteria	Bacteroidota	Bacteroidia	Flavobacteriales	Flavobacteriaceae	Planktosalinus	NA
ASV268	Bacteria	Patescibacteria	Parcubacteria	NA	NA	NA	NA
ASV269	Bacteria	Proteobacteria	Gammaproteobacteria	Pseudomonadales	Moraxellaceae	Acinetobacter	NA
ASV270	Bacteria	Proteobacteria	Gammaproteobacteria	Cellvibrionales	Cellvibrionaceae	Cellvibrio	NA
ASV271	Bacteria	Proteobacteria	Gammaproteobacteria	Pseudomonadales	Moraxellaceae	Acinetobacter	NA
ASV272	Bacteria	Verrucomicrobiota	Verrucomicrobiae	Opitutales	Opitutaceae	Lacunisphaera	NA
ASV273	Bacteria	Proteobacteria	Gammaproteobacteria	Aeromonadales	Aeromonadaceae	Zobellella	NA
ASV274	Bacteria	Proteobacteria	Alphaproteobacteria	Rhodospirillales	Thalassospiraceae	Thalassospira	NA
ASV275	Bacteria	Proteobacteria	Gammaproteobacteria	Enterobacterales	Yersiniaceae	NA	NA
ASV276	Bacteria	Proteobacteria	Gammaproteobacteria	Enterobacterales	Erwiniaceae	NA	NA
ASV277	Bacteria	Proteobacteria	Gammaproteobacteria	Aeromonadales	Aeromonadaceae	Zobellella	NA
ASV280	Bacteria	Proteobacteria	Gammaproteobacteria	Enterobacterales	Yersiniaceae	Serratia	NA
ASV281	Bacteria	Proteobacteria	Gammaproteobacteria	Aeromonadales	Aeromonadaceae	Zobellella	NA
ASV282	Bacteria	Proteobacteria	Gammaproteobacteria	Pseudomonadales	Moraxellaceae	Acinetobacter	NA
ASV283	Bacteria	Proteobacteria	Gammaproteobacteria	Pseudomonadales	Pseudomonadaceae	Pseudomonas	NA
ASV284	Bacteria	Proteobacteria	Alphaproteobacteria	Rhizobiales	Rhizobiaceae	NA	NA
ASV285	Bacteria	Proteobacteria	Alphaproteobacteria	Rhodospirillales	Thalassospiraceae	Thalassospira	NA
ASV286	Bacteria	Proteobacteria	Alphaproteobacteria	Rhodobacterales	Rhodobacteraceae	Paracoccus	NA
ASV287	Bacteria	Proteobacteria	Gammaproteobacteria	Aeromonadales	Aeromonadaceae	Zobellella	NA
ASV288	Bacteria	Proteobacteria	Gammaproteobacteria	Cellvibrionales	Cellvibrionaceae	Cellvibrio	NA
ASV289	Bacteria	Verrucomicrobiota	Verrucomicrobiae	Verrucomicrobiales	Rubritaleaceae	Luteolibacter	NA
ASV290	Bacteria	Proteobacteria	Alphaproteobacteria	Rhodospirillales	Thalassospiraceae	Thalassospira	NA
ASV291	Bacteria	Proteobacteria	Alphaproteobacteria	Rhizobiales	Rhizobiaceae	NA	NA
ASV292	Bacteria	Patescibacteria	Saccharimonadia	Saccharimonadales	NA	NA	NA
ASV293	Bacteria	Proteobacteria	Alphaproteobacteria	Rhizobiales	Rhizobiaceae	NA	NA
ASV294	Bacteria	Proteobacteria	Gammaproteobacteria	Pseudomonadales	Moraxellaceae	Acinetobacter	NA
ASV295	Bacteria	Proteobacteria	Gammaproteobacteria	Enterobacterales	NA	NA	NA
ASV296	Bacteria	Proteobacteria	Gammaproteobacteria	Xanthomonadales	Xanthomonadaceae	Stenotrophomonas	NA
ASV297	Bacteria	Bacteroidota	Bacteroidia	Sphingobacteriales	Sphingobacteriaceae	Pedobacter	NA
ASV298	Bacteria	Proteobacteria	Alphaproteobacteria	Rhizobiales	Rhizobiaceae	NA	NA
ASV299	Bacteria	Firmicutes	Bacilli	Bacillales	Bacillaceae	NA	NA
ASV300	Bacteria	Bacteroidota	Bacteroidia	Flavobacteriales	Flavobacteriaceae	Flavobacterium	NA
ASV301	Bacteria	Proteobacteria	Gammaproteobacteria	Pseudomonadales	Moraxellaceae	Acinetobacter	NA
ASV302	Bacteria	Proteobacteria	Alphaproteobacteria	Rhodobacterales	Rhodobacteraceae	Paracoccus	NA
ASV303	Bacteria	Proteobacteria	Gammaproteobacteria	Pseudomonadales	Pseudomonadaceae	Pseudomonas	NA
ASV304	Bacteria	Proteobacteria	Gammaproteobacteria	Cellvibrionales	Cellvibrionaceae	Cellvibrio	NA
ASV305	Bacteria	Proteobacteria	Gammaproteobacteria	Pseudomonadales	Pseudomonadaceae	Pseudomonas	NA
ASV306	Bacteria	Proteobacteria	Gammaproteobacteria	Aeromonadales	Aeromonadaceae	Zobellella	NA
ASV307	Bacteria	Actinobacteriota	Actinobacteria	Micrococcales	Microbacteriaceae	Leucobacter	NA
ASV308	Bacteria	Proteobacteria	Gammaproteobacteria	Enterobacterales	NA	NA	NA
ASV309	Bacteria	Proteobacteria	Gammaproteobacteria	Xanthomonadales	Xanthomonadaceae	Stenotrophomonas	NA
ASV310	Bacteria	Proteobacteria	Alphaproteobacteria	Rhizobiales	Rhizobiaceae	NA	NA
ASV312	Bacteria	Patescibacteria	Parcubacteria	Candidatus Campbellbacteria	NA	NA	NA
ASV313	Bacteria	Proteobacteria	Gammaproteobacteria	Xanthomonadales	Xanthomonadaceae	Stenotrophomonas	NA
ASV314	Bacteria	Proteobacteria	Alphaproteobacteria	Sphingomonadales	Sphingomonadaceae	Sphingomonas	NA
ASV315	Bacteria	Patescibacteria	Parcubacteria	Candidatus Campbellbacteria	NA	NA	NA
ASV316	Bacteria	Proteobacteria	Alphaproteobacteria	Rhizobiales	Rhizobiaceae	NA	NA
ASV317	Bacteria	Bacteroidota	Bacteroidia	Flavobacteriales	Flavobacteriaceae	Planktosalinus	NA
ASV318	Bacteria	Proteobacteria	Gammaproteobacteria	Xanthomonadales	Xanthomonadaceae	Stenotrophomonas	NA
ASV319	Bacteria	Proteobacteria	Gammaproteobacteria	Oceanospirillales	Marinomonadaceae	Marinomonas	NA
ASV320	Bacteria	Proteobacteria	Gammaproteobacteria	Xanthomonadales	Xanthomonadaceae	Stenotrophomonas	NA
ASV321	Bacteria	Planctomycetota	Phycisphaerae	Tepidisphaerales	WD2101 soil group	NA	NA
ASV322	Bacteria	Proteobacteria	Alphaproteobacteria	Rhizobiales	Rhizobiaceae	NA	NA
ASV323	Bacteria	Proteobacteria	Alphaproteobacteria	Rhodobacterales	Rhodobacteraceae	NA	NA
ASV324	Bacteria	Bacteroidota	Bacteroidia	Flavobacteriales	Flavobacteriaceae	NA	NA
ASV325	Bacteria	Proteobacteria	Gammaproteobacteria	Enterobacterales	Yersiniaceae	Serratia	NA
ASV326	Bacteria	Proteobacteria	Gammaproteobacteria	Pseudomonadales	Pseudomonadaceae	Pseudomonas	NA
ASV327	Bacteria	Proteobacteria	Alphaproteobacteria	Rhodospirillales	Thalassospiraceae	Thalassospira	NA
ASV328	Bacteria	Firmicutes	Bacilli	Lactobacillales	Streptococcaceae	Streptococcus	NA
ASV329	Bacteria	Patescibacteria	Parcubacteria	Candidatus Vogelbacteria	NA	NA	NA
ASV330	Bacteria	Proteobacteria	Gammaproteobacteria	Enterobacterales	Enterobacteriaceae	Escherichia-Shigella	NA
ASV331	Bacteria	Proteobacteria	Gammaproteobacteria	Cellvibrionales	Cellvibrionaceae	Cellvibrio	NA
ASV332	Bacteria	Bacteroidota	Bacteroidia	Flavobacteriales	Flavobacteriaceae	Planktosalinus	NA
ASV333	Bacteria	Planctomycetota	Planctomycetes	Pirellulales	Pirellulaceae	Blastopirellula	NA
ASV334	Bacteria	Proteobacteria	Alphaproteobacteria	Rhodospirillales	Thalassospiraceae	Thalassospira	NA
ASV336	Bacteria	Bacteroidota	Bacteroidia	Flavobacteriales	Flavobacteriaceae	Planktosalinus	NA
ASV337	Bacteria	Proteobacteria	Gammaproteobacteria	Pseudomonadales	Pseudomonadaceae	Pseudomonas	NA
ASV338	Bacteria	Proteobacteria	Gammaproteobacteria	Cellvibrionales	Cellvibrionaceae	Cellvibrio	NA
ASV339	Bacteria	Proteobacteria	Gammaproteobacteria	Aeromonadales	Aeromonadaceae	Zobellella	NA
ASV340	Bacteria	Planctomycetota	Phycisphaerae	Tepidisphaerales	WD2101 soil group	NA	NA
ASV341	Bacteria	Patescibacteria	Saccharimonadia	Saccharimonadales	NA	NA	NA
ASV343	Bacteria	Bacteroidota	Bacteroidia	Sphingobacteriales	Sphingobacteriaceae	Pedobacter	NA
ASV344	Bacteria	Proteobacteria	Gammaproteobacteria	Xanthomonadales	Xanthomonadaceae	Stenotrophomonas	NA
ASV345	Bacteria	Cyanobacteria	Cyanobacteriia	Chloroplast	NA	NA	NA
ASV346	Bacteria	Proteobacteria	Gammaproteobacteria	Aeromonadales	Aeromonadaceae	Zobellella	NA
ASV347	Bacteria	Gemmatimonadota	Longimicrobia	Longimicrobiales	Longimicrobiaceae	Longimicrobium	NA
ASV348	Bacteria	Proteobacteria	Gammaproteobacteria	Pseudomonadales	Pseudomonadaceae	Pseudomonas	NA
ASV349	Bacteria	Firmicutes	Bacilli	Bacillales	Bacillaceae	Bacillus	NA
ASV350	Bacteria	Bacteroidota	Bacteroidia	Sphingobacteriales	Lentimicrobiaceae	Lentimicrobium	NA
ASV352	Bacteria	Proteobacteria	Gammaproteobacteria	Cellvibrionales	Cellvibrionaceae	Cellvibrio	NA
ASV353	Bacteria	Proteobacteria	Alphaproteobacteria	Sphingomonadales	Sphingomonadaceae	Sphingomonas	NA
ASV354	Bacteria	Proteobacteria	Gammaproteobacteria	Burkholderiales	Comamonadaceae	Delftia	NA
ASV355	Bacteria	Proteobacteria	Gammaproteobacteria	Pseudomonadales	Pseudomonadaceae	Pseudomonas	NA
ASV356	Bacteria	Proteobacteria	Gammaproteobacteria	Pseudomonadales	Pseudomonadaceae	Pseudomonas	NA
ASV357	Bacteria	Proteobacteria	Gammaproteobacteria	Oceanospirillales	Halomonadaceae	Halomonas	NA
ASV358	Bacteria	Proteobacteria	Alphaproteobacteria	Rhizobiales	Rhizobiaceae	NA	NA
ASV359	Bacteria	Proteobacteria	Gammaproteobacteria	Cellvibrionales	Cellvibrionaceae	Cellvibrio	NA
ASV360	Bacteria	Proteobacteria	Gammaproteobacteria	Pseudomonadales	Pseudomonadaceae	Pseudomonas	NA
ASV361	Bacteria	Proteobacteria	Gammaproteobacteria	Enterobacterales	NA	NA	NA
ASV362	Bacteria	Proteobacteria	Gammaproteobacteria	Pseudomonadales	Pseudomonadaceae	Pseudomonas	NA
ASV363	Bacteria	Proteobacteria	Gammaproteobacteria	Pseudomonadales	Pseudomonadaceae	Pseudomonas	NA
ASV364	Bacteria	Proteobacteria	Gammaproteobacteria	Pseudomonadales	Pseudomonadaceae	Pseudomonas	NA
ASV365	Bacteria	Patescibacteria	Parcubacteria	Candidatus Campbellbacteria	NA	NA	NA
ASV366	Bacteria	Patescibacteria	Saccharimonadia	Saccharimonadales	NA	NA	NA
ASV367	Bacteria	Proteobacteria	Alphaproteobacteria	Rhizobiales	Rhizobiaceae	NA	NA
ASV368	Bacteria	Proteobacteria	Alphaproteobacteria	Rhodospirillales	Thalassospiraceae	Thalassospira	NA
ASV369	Bacteria	Proteobacteria	Gammaproteobacteria	Xanthomonadales	Xanthomonadaceae	Stenotrophomonas	NA
ASV371	Bacteria	Actinobacteriota	Coriobacteriia	Coriobacteriales	Coriobacteriaceae	Collinsella	NA
ASV372	Bacteria	Proteobacteria	Gammaproteobacteria	Cellvibrionales	Cellvibrionaceae	Cellvibrio	NA
ASV373	Bacteria	Proteobacteria	Alphaproteobacteria	Sphingomonadales	Sphingomonadaceae	NA	NA
ASV374	Bacteria	Proteobacteria	Gammaproteobacteria	Aeromonadales	Aeromonadaceae	Zobellella	NA
ASV375	Bacteria	Proteobacteria	Gammaproteobacteria	Enterobacterales	Enterobacteriaceae	Escherichia-Shigella	NA
ASV376	Bacteria	Patescibacteria	Parcubacteria	Candidatus Kaiserbacteria	NA	NA	NA
ASV377	Bacteria	Verrucomicrobiota	Chlamydiae	Chlamydiales	NA	NA	NA
ASV378	Bacteria	Proteobacteria	Alphaproteobacteria	Rickettsiales	Mitochondria	NA	NA
ASV379	Bacteria	Bacteroidota	Bacteroidia	Sphingobacteriales	Lentimicrobiaceae	Lentimicrobium	NA
ASV380	Bacteria	Bacteroidota	Bacteroidia	Flavobacteriales	Flavobacteriaceae	Flavobacterium	NA
ASV381	Bacteria	Proteobacteria	Gammaproteobacteria	Cellvibrionales	Cellvibrionaceae	Cellvibrio	NA
ASV382	Bacteria	Patescibacteria	Parcubacteria	NA	NA	NA	NA
ASV383	Bacteria	Proteobacteria	Gammaproteobacteria	Pseudomonadales	Pseudomonadaceae	Pseudomonas	NA
ASV384	Bacteria	Proteobacteria	Alphaproteobacteria	Sphingomonadales	Sphingomonadaceae	Sphingomonas	NA
ASV385	Bacteria	Chloroflexi	Chloroflexia	Thermomicrobiales	JG30-KF-CM45	NA	NA
ASV386	Bacteria	Proteobacteria	Gammaproteobacteria	Burkholderiales	Alcaligenaceae	Achromobacter	NA
ASV387	Bacteria	Patescibacteria	Parcubacteria	Candidatus Campbellbacteria	NA	NA	NA
ASV388	Bacteria	Proteobacteria	Alphaproteobacteria	Caulobacterales	Hyphomonadaceae	SWB02	NA
ASV389	Bacteria	Firmicutes	Bacilli	Bacillales	Bacillaceae	Bacillus	NA
ASV390	Bacteria	Proteobacteria	Gammaproteobacteria	Cellvibrionales	Cellvibrionaceae	Cellvibrio	NA
ASV391	Bacteria	Proteobacteria	Alphaproteobacteria	Rhizobiales	Rhizobiaceae	NA	NA
ASV392	Bacteria	Proteobacteria	Alphaproteobacteria	Rhodobacterales	Rhodobacteraceae	Rubellimicrobium	NA
ASV393	Bacteria	Proteobacteria	Gammaproteobacteria	Enterobacterales	Yersiniaceae	NA	NA
ASV394	Bacteria	Proteobacteria	Alphaproteobacteria	Sphingomonadales	Sphingomonadaceae	Sphingomonas	NA
ASV395	Bacteria	Firmicutes	Bacilli	Bacillales	Bacillaceae	Bacillus	NA
ASV396	Bacteria	Bacteroidota	Bacteroidia	Sphingobacteriales	Sphingobacteriaceae	Pedobacter	NA
ASV397	Bacteria	Proteobacteria	Gammaproteobacteria	Cellvibrionales	Cellvibrionaceae	Cellvibrio	NA
ASV398	Bacteria	Patescibacteria	Parcubacteria	Candidatus Campbellbacteria	NA	NA	NA
ASV399	Bacteria	Patescibacteria	Parcubacteria	Candidatus Campbellbacteria	NA	NA	NA
ASV401	Bacteria	Firmicutes	Bacilli	Staphylococcales	Staphylococcaceae	Staphylococcus	NA
ASV402	Bacteria	Proteobacteria	Gammaproteobacteria	Pseudomonadales	Pseudomonadaceae	Pseudomonas	NA
ASV403	Bacteria	Proteobacteria	Gammaproteobacteria	Enterobacterales	Yersiniaceae	Serratia	NA
ASV404	Bacteria	Firmicutes	Bacilli	Bacillales	Bacillaceae	NA	NA
ASV405	Bacteria	Actinobacteriota	Actinobacteria	Micrococcales	Microbacteriaceae	NA	NA
ASV406	Bacteria	Patescibacteria	Parcubacteria	NA	NA	NA	NA
ASV407	Bacteria	Proteobacteria	Gammaproteobacteria	Aeromonadales	Aeromonadaceae	Zobellella	NA
ASV408	Bacteria	Actinobacteriota	Actinobacteria	Micrococcales	Micrococcaceae	NA	NA
ASV409	Bacteria	Actinobacteriota	Actinobacteria	Micrococcales	Micrococcaceae	NA	NA
ASV410	Bacteria	Proteobacteria	Gammaproteobacteria	Burkholderiales	Oxalobacteraceae	NA	NA
ASV411	Bacteria	Proteobacteria	Gammaproteobacteria	Pseudomonadales	Pseudomonadaceae	Pseudomonas	NA
ASV412	Bacteria	Proteobacteria	Gammaproteobacteria	Pseudomonadales	Pseudomonadaceae	Pseudomonas	NA
ASV413	Bacteria	Proteobacteria	Gammaproteobacteria	Burkholderiales	Rhodocyclaceae	Azoarcus	NA
ASV414	Bacteria	Firmicutes	Bacilli	Bacillales	Planococcaceae	Jeotgalibacillus	NA
ASV415	Bacteria	Bacteroidota	Bacteroidia	Flavobacteriales	Flavobacteriaceae	Planktosalinus	NA
ASV416	Bacteria	Proteobacteria	Gammaproteobacteria	Cellvibrionales	Cellvibrionaceae	Cellvibrio	NA
ASV417	Bacteria	Proteobacteria	Gammaproteobacteria	Pseudomonadales	Pseudomonadaceae	Pseudomonas	NA
ASV418	Bacteria	Bacteroidota	Bacteroidia	Sphingobacteriales	Sphingobacteriaceae	Pedobacter	NA
ASV420	Bacteria	Proteobacteria	Gammaproteobacteria	Cellvibrionales	Cellvibrionaceae	Cellvibrio	NA
ASV421	Bacteria	Proteobacteria	Gammaproteobacteria	Burkholderiales	Alcaligenaceae	Achromobacter	NA
ASV422	Bacteria	Proteobacteria	Gammaproteobacteria	Pseudomonadales	Pseudomonadaceae	Pseudomonas	NA
ASV423	Bacteria	Gemmatimonadota	Longimicrobia	Longimicrobiales	Longimicrobiaceae	Longimicrobium	NA
ASV424	Bacteria	Proteobacteria	Gammaproteobacteria	Pseudomonadales	Pseudomonadaceae	Pseudomonas	NA
ASV425	Bacteria	Proteobacteria	Gammaproteobacteria	Pseudomonadales	Pseudomonadaceae	Pseudomonas	NA
ASV426	Bacteria	Firmicutes	Bacilli	Bacillales	Bacillaceae	NA	NA
ASV427	Bacteria	Proteobacteria	Alphaproteobacteria	Rhizobiales	Stappiaceae	NA	NA
ASV428	Bacteria	Proteobacteria	Alphaproteobacteria	Rhodobacterales	Rhodobacteraceae	NA	NA
ASV429	Bacteria	Patescibacteria	Parcubacteria	Candidatus Campbellbacteria	NA	NA	NA
ASV430	Bacteria	Proteobacteria	Gammaproteobacteria	Pseudomonadales	Moraxellaceae	Acinetobacter	NA
ASV431	Bacteria	Proteobacteria	Gammaproteobacteria	Pseudomonadales	Pseudomonadaceae	Pseudomonas	NA
ASV432	Bacteria	Firmicutes	Bacilli	Bacillales	Bacillaceae	NA	NA
ASV433	Bacteria	Patescibacteria	Saccharimonadia	Saccharimonadales	NA	NA	NA
ASV434	Bacteria	Proteobacteria	Alphaproteobacteria	Thalassobaculales	Oceanibaculaceae	Oceanibaculum	NA
ASV435	Bacteria	Proteobacteria	Gammaproteobacteria	Pseudomonadales	Pseudomonadaceae	Pseudomonas	NA
ASV437	Bacteria	Bacteroidota	Bacteroidia	Flavobacteriales	Flavobacteriaceae	Planktosalinus	NA
ASV438	Bacteria	Proteobacteria	Gammaproteobacteria	Pseudomonadales	Pseudomonadaceae	Pseudomonas	NA
ASV439	Bacteria	Actinobacteriota	Actinobacteria	Micrococcales	Microbacteriaceae	Leucobacter	NA
ASV440	Bacteria	Proteobacteria	Gammaproteobacteria	Cellvibrionales	Cellvibrionaceae	Cellvibrio	NA
ASV442	Bacteria	Proteobacteria	Gammaproteobacteria	Aeromonadales	Aeromonadaceae	Zobellella	NA
ASV443	Bacteria	Proteobacteria	Gammaproteobacteria	Enterobacterales	Yersiniaceae	Serratia	NA
ASV444	Bacteria	Proteobacteria	Gammaproteobacteria	Cellvibrionales	Cellvibrionaceae	Cellvibrio	NA
ASV445	Bacteria	Proteobacteria	Alphaproteobacteria	Rhodobacterales	Rhodobacteraceae	Rubellimicrobium	NA
ASV446	Bacteria	Proteobacteria	Gammaproteobacteria	Pseudomonadales	Pseudomonadaceae	Pseudomonas	NA
ASV447	Bacteria	Proteobacteria	Gammaproteobacteria	Aeromonadales	Aeromonadaceae	Zobellella	NA
ASV448	Bacteria	Firmicutes	Bacilli	Bacillales	Bacillaceae	NA	NA
ASV449	Bacteria	Proteobacteria	Gammaproteobacteria	Enterobacterales	Enterobacteriaceae	Escherichia-Shigella	NA
ASV450	Bacteria	Patescibacteria	Parcubacteria	Candidatus Campbellbacteria	NA	NA	NA
ASV451	Bacteria	Proteobacteria	Alphaproteobacteria	Rhodospirillales	Thalassospiraceae	Thalassospira	NA
ASV452	Bacteria	Proteobacteria	Gammaproteobacteria	NA	NA	NA	NA
ASV453	Bacteria	Proteobacteria	Gammaproteobacteria	NA	NA	NA	NA
ASV454	Bacteria	Proteobacteria	Gammaproteobacteria	Burkholderiales	Alcaligenaceae	NA	NA
ASV457	Bacteria	Patescibacteria	Parcubacteria	Candidatus Campbellbacteria	NA	NA	NA
ASV458	Bacteria	Proteobacteria	Gammaproteobacteria	Enterobacterales	Yersiniaceae	Serratia	NA
ASV459	Bacteria	Proteobacteria	Gammaproteobacteria	Cellvibrionales	Cellvibrionaceae	Cellvibrio	NA
ASV460	Bacteria	Proteobacteria	Gammaproteobacteria	Enterobacterales	Enterobacteriaceae	NA	NA
ASV461	Bacteria	Proteobacteria	Alphaproteobacteria	Rhodospirillales	Thalassospiraceae	Thalassospira	NA
ASV462	Bacteria	Proteobacteria	Alphaproteobacteria	Rhizobiales	Stappiaceae	NA	NA
ASV463	Bacteria	Actinobacteriota	Actinobacteria	Micrococcales	Microbacteriaceae	Leucobacter	NA
ASV464	Bacteria	Proteobacteria	Gammaproteobacteria	Enterobacterales	Enterobacteriaceae	Escherichia-Shigella	NA
ASV465	Bacteria	Proteobacteria	Gammaproteobacteria	Aeromonadales	Aeromonadaceae	Zobellella	NA
ASV466	Bacteria	Proteobacteria	Alphaproteobacteria	Rhodospirillales	Thalassospiraceae	Thalassospira	NA
ASV467	Bacteria	Proteobacteria	Alphaproteobacteria	Rhizobiales	Xanthobacteraceae	Pseudolabrys	NA
ASV468	Bacteria	Verrucomicrobiota	Chlamydiae	Chlamydiales	NA	NA	NA
ASV469	Bacteria	Actinobacteriota	Actinobacteria	Propionibacteriales	Propionibacteriaceae	Cutibacterium	NA
ASV470	Bacteria	Proteobacteria	Gammaproteobacteria	Enterobacterales	Enterobacteriaceae	Escherichia-Shigella	NA
ASV471	Bacteria	Bacteroidota	Bacteroidia	Flavobacteriales	Flavobacteriaceae	Flavobacterium	NA
ASV472	Bacteria	Proteobacteria	Gammaproteobacteria	Burkholderiales	Alcaligenaceae	Achromobacter	NA
ASV473	Bacteria	Proteobacteria	Gammaproteobacteria	Cellvibrionales	Cellvibrionaceae	Cellvibrio	NA
ASV474	Bacteria	Proteobacteria	Alphaproteobacteria	Rhizobiales	Rhizobiaceae	NA	NA
ASV476	Bacteria	Proteobacteria	Alphaproteobacteria	Sphingomonadales	Sphingomonadaceae	NA	NA
ASV477	Bacteria	Proteobacteria	Gammaproteobacteria	Enterobacterales	Yersiniaceae	Serratia	NA
ASV479	Bacteria	Proteobacteria	Gammaproteobacteria	Enterobacterales	NA	NA	NA
ASV480	Bacteria	Proteobacteria	Alphaproteobacteria	Rhizobiales	Devosiaceae	Devosia	NA
ASV481	Bacteria	Firmicutes	Bacilli	Bacillales	Bacillaceae	Bacillus	NA
ASV482	Bacteria	Proteobacteria	Gammaproteobacteria	Enterobacterales	Yersiniaceae	Serratia	NA
ASV483	Bacteria	Cyanobacteria	Cyanobacteriia	Chloroplast	NA	NA	NA
ASV484	Bacteria	Proteobacteria	Gammaproteobacteria	Alteromonadales	Alteromonadaceae	Rheinheimera	NA
ASV485	Bacteria	Firmicutes	Bacilli	Bacillales	Planococcaceae	Jeotgalibacillus	NA
ASV486	Bacteria	Bacteroidota	Bacteroidia	Flavobacteriales	Flavobacteriaceae	Planktosalinus	NA
ASV488	Bacteria	Proteobacteria	Gammaproteobacteria	Alteromonadales	Alteromonadaceae	Rheinheimera	NA
ASV489	Bacteria	Firmicutes	Clostridia	Lachnospirales	Lachnospiraceae	NA	NA
ASV490	Bacteria	Firmicutes	Clostridia	Lachnospirales	Lachnospiraceae	NA	NA
ASV491	Bacteria	Bacteroidota	Bacteroidia	Sphingobacteriales	Lentimicrobiaceae	Lentimicrobium	NA
ASV492	Bacteria	Patescibacteria	Parcubacteria	Candidatus Campbellbacteria	NA	NA	NA
ASV493	Bacteria	Actinobacteriota	Actinobacteria	Micrococcales	Microbacteriaceae	Leucobacter	NA
ASV495	Bacteria	Proteobacteria	Gammaproteobacteria	Pseudomonadales	Pseudomonadaceae	Pseudomonas	NA
ASV496	Bacteria	Bacteroidota	Bacteroidia	Flavobacteriales	Flavobacteriaceae	NA	NA
ASV497	Bacteria	Gemmatimonadota	Longimicrobia	Longimicrobiales	Longimicrobiaceae	Longimicrobium	NA
ASV499	Bacteria	Proteobacteria	Gammaproteobacteria	Burkholderiales	Alcaligenaceae	Achromobacter	NA
ASV500	Bacteria	Proteobacteria	Alphaproteobacteria	Rhodospirillales	Thalassospiraceae	Thalassospira	NA
ASV501	Bacteria	Proteobacteria	Alphaproteobacteria	Azospirillales	Azospirillaceae	Skermanella	NA
ASV502	Bacteria	Firmicutes	Clostridia	Lachnospirales	Lachnospiraceae	NA	NA
ASV503	Bacteria	Patescibacteria	Parcubacteria	Candidatus Campbellbacteria	NA	NA	NA
ASV504	Bacteria	Proteobacteria	Alphaproteobacteria	Rhizobiales	Rhizobiaceae	NA	NA
ASV505	Bacteria	Proteobacteria	Alphaproteobacteria	Rickettsiales	Mitochondria	NA	NA
ASV506	Bacteria	Proteobacteria	Alphaproteobacteria	Thalassobaculales	Oceanibaculaceae	Oceanibaculum	NA
ASV507	Bacteria	Proteobacteria	Alphaproteobacteria	Rhizobiales	Stappiaceae	Pannonibacter	NA
ASV508	Bacteria	Bacteroidota	Bacteroidia	Flavobacteriales	Flavobacteriaceae	Planktosalinus	NA
ASV511	Bacteria	Proteobacteria	Gammaproteobacteria	Cellvibrionales	Cellvibrionaceae	Cellvibrio	NA
ASV512	Bacteria	Proteobacteria	Gammaproteobacteria	Cellvibrionales	Cellvibrionaceae	Cellvibrio	NA
ASV513	Bacteria	Gemmatimonadota	Longimicrobia	Longimicrobiales	Longimicrobiaceae	Longimicrobium	NA
ASV514	Bacteria	Proteobacteria	Gammaproteobacteria	Oceanospirillales	Marinomonadaceae	Marinomonas	NA
ASV515	Bacteria	Firmicutes	Bacilli	Lactobacillales	Streptococcaceae	Streptococcus	NA
ASV516	Bacteria	Proteobacteria	Gammaproteobacteria	Pseudomonadales	Moraxellaceae	Acinetobacter	NA
ASV517	Bacteria	Proteobacteria	Alphaproteobacteria	Rhodobacterales	Rhodobacteraceae	NA	NA
ASV518	Bacteria	Firmicutes	Bacilli	Bacillales	Planococcaceae	Jeotgalibacillus	NA
ASV519	Bacteria	Proteobacteria	Gammaproteobacteria	Oceanospirillales	Halomonadaceae	Halomonas	NA
ASV520	Bacteria	Proteobacteria	Gammaproteobacteria	Cellvibrionales	Cellvibrionaceae	Cellvibrio	NA
ASV521	Bacteria	Firmicutes	Bacilli	Bacillales	Bacillaceae	Bacillus	NA
ASV522	Bacteria	Cyanobacteria	Cyanobacteriia	Chloroplast	NA	NA	NA
ASV523	Bacteria	Bacteroidota	Bacteroidia	Sphingobacteriales	Sphingobacteriaceae	Pedobacter	NA
ASV524	Bacteria	Actinobacteriota	Acidimicrobiia	IMCC26256	NA	NA	NA
ASV525	Bacteria	Proteobacteria	Gammaproteobacteria	Pseudomonadales	Pseudomonadaceae	Pseudomonas	NA
ASV526	Bacteria	Patescibacteria	Parcubacteria	Candidatus Adlerbacteria	NA	NA	NA
ASV527	Bacteria	Proteobacteria	Gammaproteobacteria	Pseudomonadales	Moraxellaceae	Acinetobacter	NA
ASV528	Bacteria	Firmicutes	Bacilli	Bacillales	Bacillaceae	Anaerobacillus	NA
ASV529	Bacteria	Proteobacteria	Alphaproteobacteria	Rhodobacterales	Rhodobacteraceae	NA	NA
ASV530	Bacteria	Actinobacteriota	Actinobacteria	Bifidobacteriales	Bifidobacteriaceae	Bifidobacterium	NA
ASV531	Bacteria	Proteobacteria	Gammaproteobacteria	Enterobacterales	Enterobacteriaceae	Escherichia-Shigella	NA
ASV532	Bacteria	Proteobacteria	Gammaproteobacteria	Cellvibrionales	Cellvibrionaceae	Cellvibrio	NA
ASV534	Bacteria	Patescibacteria	Saccharimonadia	Saccharimonadales	NA	NA	NA
ASV535	Bacteria	Actinobacteriota	Actinobacteria	Propionibacteriales	Nocardioidaceae	NA	NA
ASV536	Bacteria	Proteobacteria	Alphaproteobacteria	Sphingomonadales	Sphingomonadaceae	NA	NA
ASV537	Bacteria	Proteobacteria	Gammaproteobacteria	Aeromonadales	Aeromonadaceae	Zobellella	NA
ASV538	Bacteria	Proteobacteria	Alphaproteobacteria	Azospirillales	Azospirillaceae	Skermanella	NA
ASV539	Bacteria	Firmicutes	Bacilli	Bacillales	Bacillaceae	Anaerobacillus	NA
ASV540	Bacteria	Proteobacteria	Gammaproteobacteria	NA	NA	NA	NA
ASV541	Bacteria	Proteobacteria	Alphaproteobacteria	Rhodobacterales	Rhodobacteraceae	NA	NA
ASV542	Bacteria	Proteobacteria	Gammaproteobacteria	Pseudomonadales	Pseudomonadaceae	NA	NA
ASV543	Bacteria	Proteobacteria	Alphaproteobacteria	Rhodobacterales	Rhodobacteraceae	NA	NA
ASV544	Bacteria	Proteobacteria	Gammaproteobacteria	Pseudomonadales	Pseudomonadaceae	Pseudomonas	NA
ASV545	Bacteria	Proteobacteria	Alphaproteobacteria	Rhizobiales	Rhizobiaceae	NA	NA
ASV546	Bacteria	Bacteroidota	Bacteroidia	Flavobacteriales	Flavobacteriaceae	Planktosalinus	NA
ASV547	Bacteria	Firmicutes	Bacilli	Bacillales	Bacillaceae	NA	NA
ASV548	Bacteria	Bacteroidota	Bacteroidia	Sphingobacteriales	Sphingobacteriaceae	Pedobacter	NA
ASV549	Bacteria	Proteobacteria	Alphaproteobacteria	Rhodospirillales	Thalassospiraceae	Thalassospira	NA
ASV550	Bacteria	Planctomycetota	Phycisphaerae	Tepidisphaerales	WD2101 soil group	NA	NA
ASV551	Bacteria	Proteobacteria	Alphaproteobacteria	Rhodospirillales	Thalassospiraceae	Thalassospira	NA
ASV552	Bacteria	Proteobacteria	Gammaproteobacteria	Enterobacterales	NA	NA	NA
ASV553	Bacteria	Proteobacteria	Gammaproteobacteria	Pseudomonadales	Moraxellaceae	Acinetobacter	NA
ASV555	Bacteria	Firmicutes	Clostridia	Lachnospirales	Lachnospiraceae	NA	NA
ASV556	Bacteria	Proteobacteria	Gammaproteobacteria	Cellvibrionales	Cellvibrionaceae	Cellvibrio	NA
ASV557	Bacteria	Proteobacteria	Gammaproteobacteria	Aeromonadales	Aeromonadaceae	Zobellella	NA
ASV558	Bacteria	Firmicutes	Bacilli	Bacillales	Bacillaceae	Bacillus	NA
ASV559	Bacteria	Bacteroidota	Bacteroidia	Flavobacteriales	Flavobacteriaceae	Planktosalinus	NA
ASV560	Bacteria	Proteobacteria	Alphaproteobacteria	Rhodobacterales	Rhodobacteraceae	NA	NA
ASV561	Bacteria	Bacteroidota	Bacteroidia	Sphingobacteriales	Lentimicrobiaceae	Lentimicrobium	NA
ASV563	Bacteria	Proteobacteria	Gammaproteobacteria	Pseudomonadales	Pseudomonadaceae	Pseudomonas	NA
ASV564	Bacteria	Proteobacteria	Gammaproteobacteria	Cellvibrionales	Cellvibrionaceae	Cellvibrio	NA
ASV567	Bacteria	Proteobacteria	Gammaproteobacteria	Pseudomonadales	Pseudomonadaceae	Pseudomonas	NA
ASV568	Bacteria	Proteobacteria	Gammaproteobacteria	NA	NA	NA	NA
ASV569	Bacteria	Proteobacteria	Alphaproteobacteria	Rhodospirillales	Thalassospiraceae	Thalassospira	NA
ASV570	Bacteria	Proteobacteria	Gammaproteobacteria	Enterobacterales	Yersiniaceae	Serratia	NA
ASV572	Bacteria	Proteobacteria	Gammaproteobacteria	Aeromonadales	Aeromonadaceae	Zobellella	NA
ASV573	Bacteria	Proteobacteria	Gammaproteobacteria	Burkholderiales	Alcaligenaceae	Achromobacter	NA
ASV574	Bacteria	Proteobacteria	Alphaproteobacteria	Rhizobiales	Devosiaceae	Devosia	NA
ASV575	Bacteria	Proteobacteria	Gammaproteobacteria	Enterobacterales	Enterobacteriaceae	NA	NA
ASV576	Bacteria	Proteobacteria	Alphaproteobacteria	Sphingomonadales	Sphingomonadaceae	NA	NA
ASV578	Bacteria	Proteobacteria	Gammaproteobacteria	Aeromonadales	Aeromonadaceae	Zobellella	NA
ASV580	Bacteria	Verrucomicrobiota	Verrucomicrobiae	Opitutales	Puniceicoccaceae	Puniceicoccus	NA
ASV581	Bacteria	Bacteroidota	Bacteroidia	Sphingobacteriales	Sphingobacteriaceae	Mucilaginibacter	NA
ASV582	Bacteria	Proteobacteria	Alphaproteobacteria	Sphingomonadales	Sphingomonadaceae	NA	NA
ASV583	Bacteria	Proteobacteria	Gammaproteobacteria	Vibrionales	Vibrionaceae	Vibrio	NA
ASV584	Bacteria	Gemmatimonadota	Longimicrobia	Longimicrobiales	Longimicrobiaceae	Longimicrobium	NA
ASV585	Bacteria	Patescibacteria	Parcubacteria	NA	NA	NA	NA
ASV586	Bacteria	Proteobacteria	Gammaproteobacteria	Vibrionales	Vibrionaceae	Vibrio	NA
ASV587	Bacteria	Planctomycetota	Planctomycetes	Pirellulales	Pirellulaceae	Blastopirellula	NA
ASV588	Bacteria	Firmicutes	Bacilli	Bacillales	Bacillaceae	Bacillus	NA
ASV589	Bacteria	Proteobacteria	Alphaproteobacteria	Rhodobacterales	Rhodobacteraceae	NA	NA
ASV590	Bacteria	Patescibacteria	Parcubacteria	Candidatus Kaiserbacteria	NA	NA	NA
ASV592	Bacteria	Proteobacteria	Gammaproteobacteria	Pseudomonadales	Pseudomonadaceae	Pseudomonas	NA
ASV593	Bacteria	Proteobacteria	Gammaproteobacteria	Enterobacterales	Yersiniaceae	NA	NA
ASV594	Bacteria	Proteobacteria	Gammaproteobacteria	Pseudomonadales	Pseudomonadaceae	NA	NA
ASV595	Bacteria	Proteobacteria	Alphaproteobacteria	Sphingomonadales	Sphingomonadaceae	Sphingomonas	NA
ASV596	Bacteria	Proteobacteria	Alphaproteobacteria	Rickettsiales	Mitochondria	NA	NA
ASV597	Bacteria	Proteobacteria	Gammaproteobacteria	Cellvibrionales	Cellvibrionaceae	Cellvibrio	NA
ASV598	Bacteria	Firmicutes	Clostridia	Lachnospirales	Lachnospiraceae	NA	NA
ASV599	Bacteria	Proteobacteria	Gammaproteobacteria	Pseudomonadales	Pseudomonadaceae	Pseudomonas	NA
ASV600	Bacteria	Proteobacteria	Gammaproteobacteria	Alteromonadales	Alteromonadaceae	Rheinheimera	NA
ASV602	Bacteria	Bacteroidota	Bacteroidia	Flavobacteriales	Flavobacteriaceae	NA	NA
ASV603	Bacteria	Patescibacteria	Parcubacteria	Candidatus Kaiserbacteria	NA	NA	NA
ASV604	Bacteria	Proteobacteria	Gammaproteobacteria	Oceanospirillales	Pseudohongiellaceae	Pseudohongiella	NA
ASV605	Bacteria	Proteobacteria	Alphaproteobacteria	Rhizobiales	Devosiaceae	Devosia	NA
ASV606	Bacteria	Chloroflexi	Chloroflexia	Thermomicrobiales	JG30-KF-CM45	NA	NA
ASV607	Bacteria	Planctomycetota	Phycisphaerae	Tepidisphaerales	WD2101 soil group	NA	NA
ASV608	Bacteria	Proteobacteria	Gammaproteobacteria	Aeromonadales	Aeromonadaceae	Zobellella	NA
ASV609	Bacteria	Planctomycetota	Planctomycetes	Pirellulales	Pirellulaceae	Blastopirellula	NA
ASV610	Bacteria	Actinobacteriota	Actinobacteria	Corynebacteriales	Mycobacteriaceae	Mycobacterium	NA
ASV611	Bacteria	Proteobacteria	Gammaproteobacteria	Pseudomonadales	Pseudomonadaceae	Pseudomonas	NA
ASV612	Bacteria	Bacteroidota	Bacteroidia	Sphingobacteriales	Sphingobacteriaceae	Mucilaginibacter	NA
ASV613	Bacteria	Proteobacteria	Alphaproteobacteria	Rhodobacterales	Rhodobacteraceae	NA	NA
ASV614	Bacteria	Proteobacteria	Alphaproteobacteria	Sphingomonadales	Sphingomonadaceae	Sphingobium	NA
ASV616	Bacteria	Proteobacteria	Gammaproteobacteria	Pseudomonadales	Moraxellaceae	Acinetobacter	NA
ASV617	Bacteria	Proteobacteria	Alphaproteobacteria	Rhodobacterales	Rhodobacteraceae	NA	NA
ASV618	Bacteria	Patescibacteria	Parcubacteria	Candidatus Campbellbacteria	NA	NA	NA
ASV619	Bacteria	Proteobacteria	Gammaproteobacteria	Xanthomonadales	Xanthomonadaceae	Stenotrophomonas	NA
ASV620	Bacteria	Bacteroidota	Bacteroidia	Flavobacteriales	Flavobacteriaceae	Planktosalinus	NA
ASV621	Bacteria	Firmicutes	Bacilli	Staphylococcales	Staphylococcaceae	Staphylococcus	NA
ASV622	Bacteria	Patescibacteria	Saccharimonadia	Saccharimonadales	NA	NA	NA
ASV623	Bacteria	Firmicutes	Bacilli	Bacillales	Planococcaceae	Jeotgalibacillus	NA
ASV625	Bacteria	Bacteroidota	Bacteroidia	Flavobacteriales	Flavobacteriaceae	Flavobacterium	NA
ASV626	Bacteria	Bacteroidota	Bacteroidia	Flavobacteriales	Flavobacteriaceae	NA	NA
ASV627	Bacteria	Proteobacteria	Gammaproteobacteria	Enterobacterales	Yersiniaceae	NA	NA
ASV628	Bacteria	Proteobacteria	Gammaproteobacteria	Pseudomonadales	Pseudomonadaceae	Pseudomonas	NA
ASV629	Bacteria	Actinobacteriota	Actinobacteria	Corynebacteriales	Mycobacteriaceae	Mycobacterium	NA
ASV630	Bacteria	Actinobacteriota	Acidimicrobiia	IMCC26256	NA	NA	NA
ASV631	Bacteria	Patescibacteria	Parcubacteria	NA	NA	NA	NA
ASV632	Bacteria	Proteobacteria	Gammaproteobacteria	Oceanospirillales	Halomonadaceae	Halomonas	NA
ASV633	Bacteria	Proteobacteria	Alphaproteobacteria	Rhodobacterales	Rhodobacteraceae	NA	NA
ASV634	Bacteria	Proteobacteria	Gammaproteobacteria	Pseudomonadales	Pseudomonadaceae	Pseudomonas	NA
ASV636	Bacteria	Proteobacteria	Alphaproteobacteria	Rhodobacterales	Rhodobacteraceae	Rubellimicrobium	NA
ASV637	Bacteria	Proteobacteria	Gammaproteobacteria	Pseudomonadales	Pseudomonadaceae	Pseudomonas	NA
ASV639	Bacteria	Actinobacteriota	Actinobacteria	Micrococcales	Micrococcaceae	NA	NA
ASV640	Bacteria	Actinobacteriota	Coriobacteriia	Coriobacteriales	Coriobacteriaceae	Collinsella	NA
ASV643	Bacteria	Bacteroidota	Bacteroidia	Sphingobacteriales	Sphingobacteriaceae	Sphingobacterium	NA
ASV644	Bacteria	Proteobacteria	Gammaproteobacteria	Pseudomonadales	Pseudomonadaceae	Pseudomonas	NA
ASV645	Bacteria	Actinobacteriota	Actinobacteria	Micromonosporales	Micromonosporaceae	Actinoplanes	NA
ASV646	Bacteria	Proteobacteria	Gammaproteobacteria	Alteromonadales	Alteromonadaceae	Rheinheimera	NA
ASV647	Bacteria	Patescibacteria	Parcubacteria	Candidatus Campbellbacteria	NA	NA	NA
ASV648	Bacteria	Proteobacteria	Alphaproteobacteria	Thalassobaculales	Oceanibaculaceae	Oceanibaculum	NA
ASV650	Bacteria	Proteobacteria	Alphaproteobacteria	Rhizobiales	Rhizobiaceae	NA	NA
ASV651	Bacteria	Proteobacteria	Alphaproteobacteria	Rhodospirillales	Thalassospiraceae	Thalassospira	NA
ASV652	Bacteria	Proteobacteria	Gammaproteobacteria	Enterobacterales	Enterobacteriaceae	Escherichia-Shigella	NA
ASV653	Bacteria	Proteobacteria	Gammaproteobacteria	Pseudomonadales	Pseudomonadaceae	Pseudomonas	NA
ASV654	Bacteria	Proteobacteria	Alphaproteobacteria	Rhizobiales	Devosiaceae	Devosia	NA
ASV655	Bacteria	Bacteroidota	Bacteroidia	Cytophagales	NA	NA	NA
ASV656	Bacteria	Proteobacteria	Gammaproteobacteria	Oceanospirillales	Halomonadaceae	Halomonas	NA
ASV657	Bacteria	Bacteroidota	Bacteroidia	Sphingobacteriales	Sphingobacteriaceae	Mucilaginibacter	NA
ASV658	Bacteria	Proteobacteria	Gammaproteobacteria	Pseudomonadales	Pseudomonadaceae	Pseudomonas	NA
ASV659	Bacteria	Actinobacteriota	Acidimicrobiia	IMCC26256	NA	NA	NA
ASV661	Bacteria	Proteobacteria	Alphaproteobacteria	Sphingomonadales	Sphingomonadaceae	NA	NA
ASV662	Bacteria	Firmicutes	Bacilli	Staphylococcales	Staphylococcaceae	Staphylococcus	NA
ASV663	Bacteria	Proteobacteria	Alphaproteobacteria	Thalassobaculales	Oceanibaculaceae	Oceanibaculum	NA
ASV664	Bacteria	Proteobacteria	Gammaproteobacteria	Pseudomonadales	Moraxellaceae	Acinetobacter	NA
ASV665	Bacteria	Proteobacteria	Gammaproteobacteria	Cellvibrionales	Cellvibrionaceae	Cellvibrio	NA
ASV666	Bacteria	Verrucomicrobiota	Verrucomicrobiae	Verrucomicrobiales	Rubritaleaceae	Luteolibacter	NA
ASV667	Bacteria	Proteobacteria	Gammaproteobacteria	NA	NA	NA	NA
ASV668	Bacteria	Proteobacteria	Alphaproteobacteria	Rhizobiales	Beijerinckiaceae	NA	NA
ASV669	Bacteria	Patescibacteria	Parcubacteria	Candidatus Vogelbacteria	NA	NA	NA
ASV670	Bacteria	Proteobacteria	Gammaproteobacteria	Cellvibrionales	Cellvibrionaceae	Cellvibrio	NA
ASV671	Bacteria	Actinobacteriota	Acidimicrobiia	IMCC26256	NA	NA	NA
ASV672	Bacteria	Proteobacteria	Gammaproteobacteria	Burkholderiales	Rhodocyclaceae	Azoarcus	NA
ASV673	Bacteria	Proteobacteria	Alphaproteobacteria	Sphingomonadales	Sphingomonadaceae	Sphingobium	NA
ASV674	Bacteria	Gemmatimonadota	Longimicrobia	Longimicrobiales	Longimicrobiaceae	Longimicrobium	NA
ASV675	Bacteria	Proteobacteria	Alphaproteobacteria	Rhodobacterales	Rhodobacteraceae	NA	NA
ASV676	Bacteria	Proteobacteria	Gammaproteobacteria	Enterobacterales	NA	NA	NA
ASV677	Bacteria	Actinobacteriota	Actinobacteria	Micrococcales	Microbacteriaceae	NA	NA
ASV678	Bacteria	Actinobacteriota	Acidimicrobiia	IMCC26256	NA	NA	NA
ASV679	Bacteria	Proteobacteria	Gammaproteobacteria	Cellvibrionales	Cellvibrionaceae	Cellvibrio	NA
ASV680	Bacteria	Proteobacteria	Gammaproteobacteria	Pseudomonadales	Pseudomonadaceae	Pseudomonas	NA
ASV681	Bacteria	Proteobacteria	Alphaproteobacteria	Rhodospirillales	Thalassospiraceae	Thalassospira	NA
ASV682	Bacteria	Patescibacteria	Parcubacteria	Candidatus Adlerbacteria	NA	NA	NA
ASV683	Bacteria	Proteobacteria	Gammaproteobacteria	Burkholderiales	Comamonadaceae	Aquabacterium	NA
ASV684	Bacteria	Proteobacteria	Gammaproteobacteria	Pseudomonadales	Pseudomonadaceae	Pseudomonas	NA
ASV685	Bacteria	Proteobacteria	Gammaproteobacteria	Pseudomonadales	Moraxellaceae	Acinetobacter	NA
ASV686	Bacteria	Proteobacteria	Alphaproteobacteria	Rhodospirillales	Thalassospiraceae	Thalassospira	NA
ASV688	Bacteria	Actinobacteriota	Actinobacteria	Micrococcales	Microbacteriaceae	Leucobacter	NA
ASV689	Bacteria	Proteobacteria	Alphaproteobacteria	Rhizobiales	Devosiaceae	Devosia	NA
ASV690	Bacteria	Proteobacteria	Gammaproteobacteria	Cellvibrionales	Cellvibrionaceae	Cellvibrio	NA
ASV691	Bacteria	Proteobacteria	Gammaproteobacteria	Alteromonadales	Idiomarinaceae	Aliidiomarina	NA
ASV694	Bacteria	Proteobacteria	Alphaproteobacteria	Rhodospirillales	Thalassospiraceae	Thalassospira	NA
ASV695	Bacteria	Proteobacteria	Alphaproteobacteria	Rhodobacterales	Rhodobacteraceae	Paracoccus	NA
ASV696	Bacteria	Proteobacteria	Gammaproteobacteria	Cellvibrionales	Cellvibrionaceae	Cellvibrio	NA
ASV697	Bacteria	Proteobacteria	Alphaproteobacteria	Rhodobacterales	Rhodobacteraceae	NA	NA
ASV698	Bacteria	Proteobacteria	Gammaproteobacteria	Cellvibrionales	Cellvibrionaceae	Cellvibrio	NA
ASV699	Bacteria	Bacteroidota	Bacteroidia	Sphingobacteriales	Lentimicrobiaceae	Lentimicrobium	NA
ASV700	Bacteria	Proteobacteria	Alphaproteobacteria	Rhizobiales	Devosiaceae	Devosia	NA
ASV701	Bacteria	Proteobacteria	Alphaproteobacteria	Rhodospirillales	Thalassospiraceae	Thalassospira	NA
ASV702	Bacteria	Proteobacteria	Gammaproteobacteria	Pseudomonadales	Pseudomonadaceae	NA	NA
ASV703	Bacteria	Proteobacteria	Gammaproteobacteria	Burkholderiales	Oxalobacteraceae	NA	NA
ASV704	Bacteria	Actinobacteriota	Actinobacteria	Propionibacteriales	Nocardioidaceae	Marmoricola	NA
ASV705	Bacteria	Proteobacteria	Gammaproteobacteria	Cellvibrionales	Cellvibrionaceae	Cellvibrio	NA
ASV706	Bacteria	Bacteroidota	Bacteroidia	Flavobacteriales	Flavobacteriaceae	Planktosalinus	NA
ASV708	Bacteria	Proteobacteria	Gammaproteobacteria	Oceanospirillales	Marinomonadaceae	Marinomonas	NA
ASV709	Bacteria	Planctomycetota	Planctomycetes	Planctomycetales	Rubinisphaeraceae	Planctomicrobium	NA
ASV711	Bacteria	Patescibacteria	Parcubacteria	Candidatus Campbellbacteria	NA	NA	NA
ASV712	Bacteria	Proteobacteria	Gammaproteobacteria	Pseudomonadales	Pseudomonadaceae	Pseudomonas	NA
ASV713	Bacteria	Proteobacteria	Alphaproteobacteria	Rhizobiales	Rhizobiaceae	NA	NA
ASV714	Bacteria	Proteobacteria	Gammaproteobacteria	Aeromonadales	Aeromonadaceae	Zobellella	NA
ASV716	Bacteria	Actinobacteriota	Actinobacteria	Micrococcales	Micrococcaceae	NA	NA
ASV717	Bacteria	Patescibacteria	Parcubacteria	Candidatus Campbellbacteria	NA	NA	NA
ASV718	Bacteria	Patescibacteria	Parcubacteria	Candidatus Kaiserbacteria	NA	NA	NA
ASV719	Bacteria	Actinobacteriota	Actinobacteria	Corynebacteriales	Mycobacteriaceae	Mycobacterium	NA
ASV720	Bacteria	Proteobacteria	Gammaproteobacteria	Pseudomonadales	Pseudomonadaceae	Pseudomonas	NA
ASV721	Bacteria	Firmicutes	Bacilli	Bacillales	Bacillaceae	NA	NA
ASV722	Bacteria	Proteobacteria	Alphaproteobacteria	Rhodospirillales	Thalassospiraceae	Thalassospira	NA
ASV723	Bacteria	Planctomycetota	Planctomycetes	Pirellulales	Pirellulaceae	Pir4 lineage	NA
ASV725	Bacteria	Proteobacteria	Gammaproteobacteria	Burkholderiales	Oxalobacteraceae	Massilia	NA
ASV726	Bacteria	Proteobacteria	Alphaproteobacteria	Rhizobiales	Rhizobiaceae	NA	NA
ASV727	Bacteria	Actinobacteriota	Actinobacteria	Corynebacteriales	Mycobacteriaceae	Mycobacterium	NA
ASV728	Bacteria	Actinobacteriota	Actinobacteria	Micrococcales	Micrococcaceae	NA	NA
ASV729	Bacteria	Firmicutes	Clostridia	Lachnospirales	Lachnospiraceae	NA	NA
ASV730	Bacteria	Bacteroidota	Bacteroidia	Flavobacteriales	Flavobacteriaceae	Subsaxibacter	NA
ASV731	Bacteria	Proteobacteria	Alphaproteobacteria	Rhizobiales	Devosiaceae	NA	NA
ASV732	Bacteria	Proteobacteria	Gammaproteobacteria	Pseudomonadales	Moraxellaceae	Acinetobacter	NA
ASV733	Bacteria	Patescibacteria	Parcubacteria	NA	NA	NA	NA
ASV734	Bacteria	Proteobacteria	Alphaproteobacteria	Rhizobiales	Devosiaceae	Devosia	NA
ASV735	Bacteria	Firmicutes	Bacilli	Lactobacillales	Enterococcaceae	Enterococcus	NA
ASV736	Bacteria	Proteobacteria	Gammaproteobacteria	Oceanospirillales	Halomonadaceae	Halomonas	NA
ASV737	Bacteria	Proteobacteria	Gammaproteobacteria	Burkholderiales	Alcaligenaceae	NA	NA
ASV738	Bacteria	Proteobacteria	Gammaproteobacteria	Pseudomonadales	Pseudomonadaceae	Pseudomonas	NA
ASV739	Bacteria	Proteobacteria	Alphaproteobacteria	Rhodobacterales	Rhodobacteraceae	Paracoccus	NA
ASV741	Bacteria	Proteobacteria	Gammaproteobacteria	Cellvibrionales	Cellvibrionaceae	Cellvibrio	NA
ASV742	Bacteria	Proteobacteria	Gammaproteobacteria	Vibrionales	Vibrionaceae	Vibrio	NA
ASV743	Bacteria	Proteobacteria	Gammaproteobacteria	Cellvibrionales	Cellvibrionaceae	Cellvibrio	NA
ASV744	Bacteria	Proteobacteria	Alphaproteobacteria	Rickettsiales	Mitochondria	NA	NA
ASV745	Bacteria	Proteobacteria	Gammaproteobacteria	Pseudomonadales	Pseudomonadaceae	Pseudomonas	NA
ASV746	Bacteria	Bacteroidota	Bacteroidia	Flavobacteriales	Flavobacteriaceae	Planktosalinus	NA
ASV747	Bacteria	Proteobacteria	Alphaproteobacteria	Rhodobacterales	Rhodobacteraceae	NA	NA
ASV748	Bacteria	Proteobacteria	Gammaproteobacteria	Pseudomonadales	Pseudomonadaceae	Pseudomonas	NA
ASV749	Bacteria	Bacteroidota	Bacteroidia	Flavobacteriales	Flavobacteriaceae	Planktosalinus	NA
ASV750	Bacteria	Chloroflexi	Chloroflexia	Thermomicrobiales	JG30-KF-CM45	NA	NA
ASV751	Bacteria	Proteobacteria	Gammaproteobacteria	Enterobacterales	NA	NA	NA
ASV752	Bacteria	Patescibacteria	Parcubacteria	NA	NA	NA	NA
ASV753	Bacteria	Actinobacteriota	Actinobacteria	Micrococcales	Micrococcaceae	NA	NA
ASV755	Bacteria	Patescibacteria	Parcubacteria	Candidatus Kaiserbacteria	NA	NA	NA
ASV756	Bacteria	Proteobacteria	Alphaproteobacteria	Rhizobiales	Devosiaceae	Devosia	NA
ASV757	Bacteria	Proteobacteria	Alphaproteobacteria	Caulobacterales	Caulobacteraceae	Brevundimonas	NA
ASV758	Bacteria	Actinobacteriota	Coriobacteriia	Coriobacteriales	Coriobacteriaceae	Collinsella	NA
ASV759	Bacteria	Proteobacteria	Gammaproteobacteria	Burkholderiales	Nitrosomonadaceae	IS-44	NA
ASV760	Bacteria	Bacteroidota	Bacteroidia	Flavobacteriales	Flavobacteriaceae	Flavobacterium	NA
ASV763	Bacteria	Bacteroidota	Bacteroidia	Sphingobacteriales	Sphingobacteriaceae	Pedobacter	NA
ASV764	Bacteria	Proteobacteria	Gammaproteobacteria	Cellvibrionales	Cellvibrionaceae	Cellvibrio	NA
ASV765	Bacteria	Proteobacteria	Alphaproteobacteria	Rhodobacterales	Rhodobacteraceae	NA	NA
ASV766	Bacteria	Proteobacteria	Gammaproteobacteria	Enterobacterales	Enterobacteriaceae	NA	NA
ASV767	Bacteria	Proteobacteria	Gammaproteobacteria	Pseudomonadales	Moraxellaceae	Acinetobacter	NA
ASV768	Bacteria	Patescibacteria	Parcubacteria	NA	NA	NA	NA
ASV769	Bacteria	Patescibacteria	Parcubacteria	NA	NA	NA	NA
ASV770	Bacteria	Proteobacteria	Gammaproteobacteria	Burkholderiales	Rhodocyclaceae	Azoarcus	NA
ASV772	Bacteria	Patescibacteria	Parcubacteria	Candidatus Kaiserbacteria	NA	NA	NA
ASV773	Bacteria	Cyanobacteria	Cyanobacteriia	Chloroplast	NA	NA	NA
ASV774	Bacteria	Patescibacteria	Parcubacteria	Candidatus Campbellbacteria	NA	NA	NA
ASV775	Bacteria	Gemmatimonadota	Longimicrobia	Longimicrobiales	Longimicrobiaceae	Longimicrobium	NA
ASV776	Bacteria	Bacteroidota	Bacteroidia	Flavobacteriales	Flavobacteriaceae	Planktosalinus	NA
ASV777	Bacteria	Proteobacteria	Alphaproteobacteria	Rhodobacterales	Rhodobacteraceae	NA	NA
ASV778	Bacteria	Proteobacteria	Gammaproteobacteria	Cellvibrionales	Cellvibrionaceae	Cellvibrio	NA
ASV779	Bacteria	Proteobacteria	Alphaproteobacteria	Rhodobacterales	Rhodobacteraceae	Rubellimicrobium	NA
ASV780	Bacteria	Proteobacteria	Gammaproteobacteria	Cellvibrionales	Cellvibrionaceae	Cellvibrio	NA
ASV781	Bacteria	Proteobacteria	Gammaproteobacteria	Pseudomonadales	Pseudomonadaceae	Pseudomonas	NA
ASV782	Bacteria	Proteobacteria	Alphaproteobacteria	Sphingomonadales	Sphingomonadaceae	NA	NA
ASV783	Bacteria	Proteobacteria	Alphaproteobacteria	Rhodospirillales	Thalassospiraceae	Thalassospira	NA
ASV784	Bacteria	Proteobacteria	Gammaproteobacteria	NA	NA	NA	NA
ASV785	Bacteria	Proteobacteria	Alphaproteobacteria	Rhizobiales	Devosiaceae	Devosia	NA
ASV786	Bacteria	Firmicutes	Bacilli	Bacillales	Planococcaceae	Jeotgalibacillus	NA
ASV787	Bacteria	Firmicutes	Bacilli	Bacillales	Bacillaceae	NA	NA
ASV788	Bacteria	Proteobacteria	Alphaproteobacteria	Rhodobacterales	Rhodobacteraceae	NA	NA
ASV789	Bacteria	Proteobacteria	Gammaproteobacteria	Burkholderiales	Comamonadaceae	NA	NA
ASV790	Bacteria	Proteobacteria	Alphaproteobacteria	Sphingomonadales	Sphingomonadaceae	Sphingobium	NA
ASV791	Bacteria	Firmicutes	Clostridia	Lachnospirales	Lachnospiraceae	NA	NA
ASV792	Bacteria	Proteobacteria	Gammaproteobacteria	Oceanospirillales	Halomonadaceae	Halomonas	NA
ASV793	Bacteria	Proteobacteria	Alphaproteobacteria	Rhizobiales	Devosiaceae	Devosia	NA
ASV794	Bacteria	Proteobacteria	Alphaproteobacteria	Sphingomonadales	Sphingomonadaceae	Sphingobium	NA
ASV795	Bacteria	Verrucomicrobiota	Verrucomicrobiae	Verrucomicrobiales	Rubritaleaceae	Luteolibacter	NA
ASV796	Bacteria	Proteobacteria	Gammaproteobacteria	Burkholderiales	Alcaligenaceae	Achromobacter	NA
ASV797	Bacteria	Proteobacteria	Alphaproteobacteria	Thalassobaculales	Oceanibaculaceae	Oceanibaculum	NA
ASV798	Bacteria	Proteobacteria	Gammaproteobacteria	Pseudomonadales	Pseudomonadaceae	Pseudomonas	NA
ASV799	Bacteria	Proteobacteria	Gammaproteobacteria	Burkholderiales	Comamonadaceae	NA	NA
ASV800	Bacteria	Firmicutes	Bacilli	Exiguobacterales	Exiguobacteraceae	Exiguobacterium	NA
ASV801	Bacteria	Proteobacteria	Gammaproteobacteria	Oceanospirillales	Halomonadaceae	Halomonas	NA
ASV803	Bacteria	Proteobacteria	Gammaproteobacteria	Burkholderiales	Comamonadaceae	NA	NA
ASV804	Bacteria	Proteobacteria	Alphaproteobacteria	Rhizobiales	Stappiaceae	NA	NA
ASV805	Bacteria	Proteobacteria	Gammaproteobacteria	Alteromonadales	Idiomarinaceae	Aliidiomarina	NA
ASV806	Bacteria	Proteobacteria	Gammaproteobacteria	Pseudomonadales	Moraxellaceae	Acinetobacter	NA
ASV807	Bacteria	Proteobacteria	Gammaproteobacteria	Burkholderiales	Comamonadaceae	Rhizobacter	NA
ASV808	Bacteria	Proteobacteria	Gammaproteobacteria	Burkholderiales	Alcaligenaceae	Achromobacter	NA
ASV809	Bacteria	Proteobacteria	Gammaproteobacteria	Cellvibrionales	Cellvibrionaceae	Cellvibrio	NA
ASV810	Bacteria	Patescibacteria	Saccharimonadia	Saccharimonadales	NA	NA	NA
ASV812	Bacteria	Proteobacteria	Gammaproteobacteria	Pseudomonadales	Moraxellaceae	Acinetobacter	NA
ASV813	Bacteria	Proteobacteria	Gammaproteobacteria	Burkholderiales	Comamonadaceae	Delftia	NA
ASV814	Bacteria	Proteobacteria	Alphaproteobacteria	Sphingomonadales	Sphingomonadaceae	Sphingobium	NA
ASV815	Bacteria	Actinobacteriota	Actinobacteria	Corynebacteriales	Nocardiaceae	Rhodococcus	NA
ASV816	Bacteria	Proteobacteria	Gammaproteobacteria	Pseudomonadales	Pseudomonadaceae	Pseudomonas	NA
ASV817	Bacteria	Firmicutes	Bacilli	Bacillales	Planococcaceae	Jeotgalibacillus	NA
ASV818	Bacteria	Proteobacteria	Alphaproteobacteria	Rhodospirillales	Thalassospiraceae	Thalassospira	NA
ASV819	Bacteria	Proteobacteria	Gammaproteobacteria	Pseudomonadales	Pseudomonadaceae	NA	NA
ASV820	Bacteria	Proteobacteria	Alphaproteobacteria	Rhodobacterales	Rhodobacteraceae	Rubellimicrobium	NA
ASV821	Bacteria	Bacteroidota	Rhodothermia	Balneolales	Balneolaceae	NA	NA
ASV822	Bacteria	Actinobacteriota	Actinobacteria	Micrococcales	Microbacteriaceae	Leucobacter	NA
ASV824	Bacteria	Proteobacteria	Gammaproteobacteria	Burkholderiales	Comamonadaceae	NA	NA
ASV825	Bacteria	Proteobacteria	Alphaproteobacteria	Rhizobiales	Stappiaceae	NA	NA
ASV826	Bacteria	Proteobacteria	Gammaproteobacteria	Cellvibrionales	Cellvibrionaceae	Cellvibrio	NA
ASV827	Bacteria	Actinobacteriota	Actinobacteria	Bifidobacteriales	Bifidobacteriaceae	Bifidobacterium	NA
ASV828	Bacteria	Planctomycetota	Phycisphaerae	Tepidisphaerales	WD2101 soil group	NA	NA
ASV829	Bacteria	Proteobacteria	Alphaproteobacteria	Rhizobiales	Xanthobacteraceae	Pseudolabrys	NA
ASV830	Bacteria	Actinobacteriota	Actinobacteria	Micrococcales	Micrococcaceae	NA	NA
ASV831	Bacteria	Bacteroidota	Bacteroidia	Flavobacteriales	Flavobacteriaceae	Planktosalinus	NA
ASV832	Bacteria	Actinobacteriota	Actinobacteria	Micrococcales	Microbacteriaceae	Leucobacter	NA
ASV833	Bacteria	Bacteroidota	Bacteroidia	Sphingobacteriales	Lentimicrobiaceae	Lentimicrobium	NA
ASV834	Bacteria	Dadabacteria	Dadabacteriia	Dadabacteriales	NA	NA	NA
ASV835	Bacteria	Proteobacteria	Alphaproteobacteria	NA	NA	NA	NA
ASV837	Bacteria	Proteobacteria	Gammaproteobacteria	Enterobacterales	NA	NA	NA
ASV838	Bacteria	Proteobacteria	Gammaproteobacteria	Pseudomonadales	Pseudomonadaceae	Pseudomonas	NA
ASV841	Bacteria	Bacteroidota	Bacteroidia	Sphingobacteriales	Sphingobacteriaceae	Pedobacter	NA
ASV842	Bacteria	Proteobacteria	Gammaproteobacteria	Burkholderiales	Comamonadaceae	NA	NA
ASV843	Bacteria	Proteobacteria	Alphaproteobacteria	Rhodospirillales	Thalassospiraceae	Thalassospira	NA
ASV844	Bacteria	Proteobacteria	Alphaproteobacteria	Sphingomonadales	Sphingomonadaceae	NA	NA
ASV845	Bacteria	Firmicutes	Clostridia	Lachnospirales	Lachnospiraceae	NA	NA
ASV846	Bacteria	Planctomycetota	Phycisphaerae	NA	NA	NA	NA
ASV847	Bacteria	Proteobacteria	Alphaproteobacteria	Rhodobacterales	Rhodobacteraceae	Paracoccus	NA
ASV848	Bacteria	Patescibacteria	Parcubacteria	NA	NA	NA	NA
ASV849	Bacteria	Proteobacteria	Gammaproteobacteria	Oceanospirillales	Marinomonadaceae	Marinomonas	NA
ASV850	Bacteria	Patescibacteria	NA	NA	NA	NA	NA
ASV851	Bacteria	Proteobacteria	Gammaproteobacteria	NA	NA	NA	NA
ASV853	Bacteria	Gemmatimonadota	Longimicrobia	Longimicrobiales	Longimicrobiaceae	Longimicrobium	NA
ASV854	Bacteria	Patescibacteria	Parcubacteria	Candidatus Azambacteria	NA	NA	NA
ASV855	Bacteria	Bacteroidota	Bacteroidia	Flavobacteriales	Flavobacteriaceae	NA	NA
ASV856	Bacteria	Proteobacteria	Alphaproteobacteria	Rhizobiales	Stappiaceae	NA	NA
ASV857	Bacteria	Proteobacteria	Gammaproteobacteria	Pseudomonadales	Moraxellaceae	Acinetobacter	NA
ASV859	Bacteria	Actinobacteriota	Acidimicrobiia	IMCC26256	NA	NA	NA
ASV860	Bacteria	Proteobacteria	Gammaproteobacteria	Enterobacterales	NA	NA	NA
ASV861	Bacteria	Proteobacteria	Alphaproteobacteria	Rhodobacterales	Rhodobacteraceae	Rubellimicrobium	NA
ASV862	Bacteria	Proteobacteria	Gammaproteobacteria	NA	NA	NA	NA
ASV863	Bacteria	Patescibacteria	Parcubacteria	Candidatus Vogelbacteria	NA	NA	NA
ASV864	Bacteria	Proteobacteria	Gammaproteobacteria	Xanthomonadales	Xanthomonadaceae	Stenotrophomonas	NA
ASV865	Bacteria	Proteobacteria	Gammaproteobacteria	Pseudomonadales	Moraxellaceae	Acinetobacter	NA
ASV866	Bacteria	Firmicutes	Bacilli	Exiguobacterales	Exiguobacteraceae	Exiguobacterium	NA
ASV868	Bacteria	Bacteroidota	Bacteroidia	Flavobacteriales	Flavobacteriaceae	Planktosalinus	NA
ASV869	Bacteria	Proteobacteria	Gammaproteobacteria	Pseudomonadales	Moraxellaceae	Acinetobacter	NA
ASV870	Bacteria	Patescibacteria	Parcubacteria	Candidatus Kaiserbacteria	NA	NA	NA
ASV871	Bacteria	Proteobacteria	Gammaproteobacteria	Enterobacterales	Yersiniaceae	Serratia	NA
ASV872	Bacteria	Proteobacteria	Alphaproteobacteria	Rhizobiales	Devosiaceae	Devosia	NA
ASV874	Bacteria	Proteobacteria	Gammaproteobacteria	Pseudomonadales	Pseudomonadaceae	Pseudomonas	NA
ASV875	Bacteria	Proteobacteria	Gammaproteobacteria	Alteromonadales	Alteromonadaceae	Rheinheimera	NA
ASV876	Bacteria	Proteobacteria	Alphaproteobacteria	Rhodobacterales	Rhodobacteraceae	NA	NA
ASV878	Bacteria	Cyanobacteria	Cyanobacteriia	Chloroplast	NA	NA	NA
ASV879	Bacteria	Actinobacteriota	Actinobacteria	Micromonosporales	Micromonosporaceae	NA	NA
ASV880	Bacteria	Proteobacteria	Gammaproteobacteria	Aeromonadales	Aeromonadaceae	Zobellella	NA
ASV881	Bacteria	Proteobacteria	Alphaproteobacteria	Caulobacterales	Hyphomonadaceae	Glycocaulis	NA
ASV882	Bacteria	Bacteroidota	Bacteroidia	Flavobacteriales	Flavobacteriaceae	Flavobacterium	NA
ASV883	Bacteria	Patescibacteria	Dojkabacteria	NA	NA	NA	NA
ASV884	Bacteria	Bacteroidota	Bacteroidia	Flavobacteriales	Flavobacteriaceae	Planktosalinus	NA
ASV885	Bacteria	Firmicutes	Bacilli	Bacillales	Planococcaceae	Jeotgalibacillus	NA
ASV886	Bacteria	Proteobacteria	Alphaproteobacteria	Parvibaculales	Parvibaculaceae	Parvibaculum	NA
ASV887	Bacteria	Proteobacteria	Gammaproteobacteria	NA	NA	NA	NA
ASV888	Bacteria	Proteobacteria	Gammaproteobacteria	Xanthomonadales	Xanthomonadaceae	Stenotrophomonas	NA
ASV889	Bacteria	Cyanobacteria	Cyanobacteriia	Chloroplast	NA	NA	NA
ASV890	Bacteria	Proteobacteria	Gammaproteobacteria	Pseudomonadales	Moraxellaceae	Acinetobacter	NA
ASV891	Bacteria	Actinobacteriota	Actinobacteria	Micrococcales	Microbacteriaceae	Leucobacter	NA
ASV893	Bacteria	Proteobacteria	Alphaproteobacteria	Rickettsiales	Mitochondria	NA	NA
ASV894	Bacteria	Bacteroidota	Bacteroidia	Flavobacteriales	Flavobacteriaceae	Planktosalinus	NA
ASV895	Bacteria	Proteobacteria	Gammaproteobacteria	NA	NA	NA	NA
ASV897	Bacteria	Proteobacteria	Gammaproteobacteria	Aeromonadales	Aeromonadaceae	Zobellella	NA
ASV898	Bacteria	Proteobacteria	Gammaproteobacteria	Pseudomonadales	Pseudomonadaceae	NA	NA
ASV899	Bacteria	Proteobacteria	Alphaproteobacteria	Rhodospirillales	Thalassospiraceae	Thalassospira	NA
ASV900	Bacteria	Firmicutes	Bacilli	Bacillales	Bacillaceae	Bacillus	NA
ASV901	Bacteria	Actinobacteriota	Actinobacteria	Micrococcales	Microbacteriaceae	Leucobacter	NA
ASV902	Bacteria	Proteobacteria	Gammaproteobacteria	Enterobacterales	Erwiniaceae	NA	NA
ASV903	Bacteria	Proteobacteria	Alphaproteobacteria	Caulobacterales	Hyphomonadaceae	SWB02	NA
ASV904	Bacteria	Proteobacteria	Gammaproteobacteria	Pseudomonadales	Pseudomonadaceae	Pseudomonas	NA
ASV906	Bacteria	Bacteroidota	Bacteroidia	Flavobacteriales	Flavobacteriaceae	Planktosalinus	NA
ASV907	Bacteria	Proteobacteria	Gammaproteobacteria	Pseudomonadales	Pseudomonadaceae	Pseudomonas	NA
ASV908	Bacteria	Proteobacteria	Alphaproteobacteria	Sphingomonadales	Sphingomonadaceae	NA	NA
ASV909	Bacteria	Proteobacteria	Alphaproteobacteria	Sphingomonadales	Sphingomonadaceae	NA	NA
ASV910	Bacteria	Proteobacteria	Alphaproteobacteria	Rhodobacterales	Rhodobacteraceae	NA	NA
ASV911	Bacteria	Bacteroidota	Bacteroidia	Sphingobacteriales	Sphingobacteriaceae	Mucilaginibacter	NA
ASV912	Bacteria	Proteobacteria	Gammaproteobacteria	Pseudomonadales	Pseudomonadaceae	Pseudomonas	NA
ASV913	Bacteria	Proteobacteria	Gammaproteobacteria	Pseudomonadales	Moraxellaceae	Acinetobacter	NA
ASV914	Bacteria	Proteobacteria	Alphaproteobacteria	Rhodospirillales	Thalassospiraceae	Thalassospira	NA
ASV915	Bacteria	Actinobacteriota	Actinobacteria	Micrococcales	Microbacteriaceae	Leucobacter	NA
ASV917	Bacteria	Proteobacteria	Gammaproteobacteria	Oceanospirillales	Marinomonadaceae	Marinomonas	NA
ASV918	Bacteria	Bacteroidota	Bacteroidia	Sphingobacteriales	Sphingobacteriaceae	Pedobacter	NA
ASV919	Bacteria	Bacteroidota	Bacteroidia	Flavobacteriales	Flavobacteriaceae	Planktosalinus	NA
ASV920	Bacteria	Proteobacteria	Alphaproteobacteria	Sphingomonadales	Sphingomonadaceae	NA	NA
ASV922	Bacteria	Actinobacteriota	Acidimicrobiia	IMCC26256	NA	NA	NA
ASV923	Bacteria	Proteobacteria	Alphaproteobacteria	Rhizobiales	Beijerinckiaceae	Microvirga	NA
ASV924	Bacteria	Patescibacteria	Saccharimonadia	Saccharimonadales	NA	NA	NA
ASV925	Bacteria	Proteobacteria	Gammaproteobacteria	Pseudomonadales	Moraxellaceae	Acinetobacter	NA
ASV926	Bacteria	Actinobacteriota	Actinobacteria	Micrococcales	Microbacteriaceae	Leucobacter	NA
ASV928	Bacteria	Proteobacteria	Alphaproteobacteria	Rhizobiales	Beijerinckiaceae	NA	NA
ASV929	Bacteria	Proteobacteria	Alphaproteobacteria	Caulobacterales	Caulobacteraceae	Brevundimonas	NA
ASV930	Bacteria	Proteobacteria	Gammaproteobacteria	Burkholderiales	Comamonadaceae	NA	NA
ASV933	Bacteria	Proteobacteria	Alphaproteobacteria	Sphingomonadales	Sphingomonadaceae	NA	NA
ASV935	Bacteria	Proteobacteria	Gammaproteobacteria	Enterobacterales	Enterobacteriaceae	Escherichia-Shigella	NA
ASV936	Bacteria	Patescibacteria	Parcubacteria	Candidatus Kaiserbacteria	NA	NA	NA
ASV937	Bacteria	Actinobacteriota	Actinobacteria	Micrococcales	Intrasporangiaceae	NA	NA
ASV938	Bacteria	Proteobacteria	Alphaproteobacteria	Sphingomonadales	Sphingomonadaceae	NA	NA
ASV939	Bacteria	Proteobacteria	Alphaproteobacteria	Sphingomonadales	Sphingomonadaceae	Sphingobium	NA
ASV940	Bacteria	Bacteroidota	Bacteroidia	Sphingobacteriales	Sphingobacteriaceae	Pedobacter	NA
ASV941	Bacteria	Proteobacteria	Alphaproteobacteria	Rhizobiales	Devosiaceae	Devosia	NA
ASV942	Bacteria	Proteobacteria	Alphaproteobacteria	Sphingomonadales	Sphingomonadaceae	Sphingobium	NA
ASV943	Bacteria	Patescibacteria	Parcubacteria	Candidatus Campbellbacteria	NA	NA	NA
ASV944	Bacteria	Bacteroidota	Bacteroidia	Chitinophagales	Chitinophagaceae	Chitinophaga	NA
ASV945	Bacteria	Proteobacteria	Gammaproteobacteria	Pseudomonadales	Pseudomonadaceae	NA	NA
ASV946	Bacteria	Proteobacteria	Alphaproteobacteria	Rhizobiales	Devosiaceae	Pelagibacterium	NA
ASV947	Bacteria	Proteobacteria	Gammaproteobacteria	Pseudomonadales	Moraxellaceae	Acinetobacter	NA
ASV949	Bacteria	Actinobacteriota	Acidimicrobiia	IMCC26256	NA	NA	NA
ASV950	Bacteria	Planctomycetota	Phycisphaerae	NA	NA	NA	NA
ASV952	Bacteria	Proteobacteria	Gammaproteobacteria	Cellvibrionales	Cellvibrionaceae	Cellvibrio	NA
ASV953	Bacteria	Proteobacteria	Alphaproteobacteria	Sphingomonadales	Sphingomonadaceae	Sphingobium	NA
ASV954	Bacteria	Bacteroidota	Bacteroidia	Cytophagales	Cytophagaceae	Rhodocytophaga	NA
ASV955	Bacteria	Proteobacteria	Alphaproteobacteria	Caulobacterales	Caulobacteraceae	Brevundimonas	NA
ASV956	Bacteria	Proteobacteria	Alphaproteobacteria	Sphingomonadales	Sphingomonadaceae	NA	NA
ASV957	Bacteria	Proteobacteria	Alphaproteobacteria	NA	NA	NA	NA
ASV958	Bacteria	Bacteroidota	Bacteroidia	Sphingobacteriales	Lentimicrobiaceae	Lentimicrobium	NA
ASV960	Bacteria	Proteobacteria	Gammaproteobacteria	Pseudomonadales	Moraxellaceae	Acinetobacter	NA
ASV961	Bacteria	Proteobacteria	Alphaproteobacteria	Caulobacterales	Caulobacteraceae	Asticcacaulis	NA
ASV962	Bacteria	Bacteroidota	Rhodothermia	Balneolales	Balneolaceae	CK06-06-Mud-MAS4B-21	NA
ASV963	Bacteria	Actinobacteriota	Actinobacteria	Propionibacteriales	Propionibacteriaceae	Cutibacterium	NA
ASV964	Bacteria	Proteobacteria	Alphaproteobacteria	Rhodobacterales	Rhodobacteraceae	Rubellimicrobium	NA
ASV965	Bacteria	Actinobacteriota	Acidimicrobiia	IMCC26256	NA	NA	NA
ASV966	Bacteria	Proteobacteria	Alphaproteobacteria	Rhodobacterales	Rhodobacteraceae	NA	NA
ASV967	Bacteria	Patescibacteria	Parcubacteria	NA	NA	NA	NA
ASV968	Bacteria	Proteobacteria	Gammaproteobacteria	Gammaproteobacteria Incertae Sedis	Unknown Family_4	Acidibacter	NA
ASV970	Bacteria	Proteobacteria	Alphaproteobacteria	Rhodospirillales	Thalassospiraceae	Thalassospira	NA
ASV971	Bacteria	Planctomycetota	Planctomycetes	Planctomycetales	Rubinisphaeraceae	Planctomicrobium	NA
ASV972	Bacteria	Bacteroidota	Bacteroidia	Sphingobacteriales	Lentimicrobiaceae	Lentimicrobium	NA
ASV974	Bacteria	Actinobacteriota	Acidimicrobiia	IMCC26256	NA	NA	NA
ASV975	Bacteria	Proteobacteria	Alphaproteobacteria	Sphingomonadales	Sphingomonadaceae	NA	NA
ASV977	Bacteria	Proteobacteria	Gammaproteobacteria	Pseudomonadales	Moraxellaceae	Acinetobacter	NA
ASV978	Bacteria	Firmicutes	Clostridia	Lachnospirales	Lachnospiraceae	[Eubacterium] hallii group	NA
ASV979	Bacteria	Bacteroidota	Bacteroidia	Flavobacteriales	Flavobacteriaceae	Planktosalinus	NA
ASV980	Bacteria	Proteobacteria	Alphaproteobacteria	Rhodobacterales	Rhodobacteraceae	NA	NA
ASV981	Bacteria	Bacteroidota	Bacteroidia	Chitinophagales	Chitinophagaceae	NA	NA
ASV982	Bacteria	Proteobacteria	Alphaproteobacteria	Caulobacterales	Hyphomonadaceae	Glycocaulis	NA
ASV984	Bacteria	Firmicutes	Bacilli	Lactobacillales	Carnobacteriaceae	Carnobacterium	NA
ASV985	Bacteria	Bacteroidota	Bacteroidia	Chitinophagales	Saprospiraceae	Portibacter	NA
ASV986	Bacteria	Patescibacteria	Parcubacteria	Candidatus Adlerbacteria	NA	NA	NA
ASV987	Bacteria	Bacteroidota	Bacteroidia	Flavobacteriales	Weeksellaceae	Chryseobacterium	NA
ASV988	Bacteria	Bacteroidota	Bacteroidia	Cytophagales	Cyclobacteriaceae	NA	NA
ASV989	Bacteria	Proteobacteria	Gammaproteobacteria	Pseudomonadales	Pseudomonadaceae	Azotobacter	NA
ASV990	Bacteria	Proteobacteria	Alphaproteobacteria	Sphingomonadales	Sphingomonadaceae	Sphingobium	NA
ASV991	Bacteria	Proteobacteria	Gammaproteobacteria	Pseudomonadales	Pseudomonadaceae	Pseudomonas	NA
ASV992	Bacteria	Proteobacteria	Gammaproteobacteria	Burkholderiales	Oxalobacteraceae	Massilia	NA
ASV993	Bacteria	Proteobacteria	Alphaproteobacteria	Rhizobiales	Devosiaceae	Devosia	NA
ASV994	Bacteria	Actinobacteriota	Coriobacteriia	Coriobacteriales	Coriobacteriaceae	Collinsella	NA
ASV995	Bacteria	Proteobacteria	Gammaproteobacteria	Pseudomonadales	Moraxellaceae	Acinetobacter	NA
ASV996	Bacteria	Proteobacteria	Gammaproteobacteria	Burkholderiales	Rhodocyclaceae	Thauera	NA
ASV997	Bacteria	Actinobacteriota	Actinobacteria	Micrococcales	Microbacteriaceae	Leucobacter	NA
ASV998	Bacteria	Bacteroidota	Bacteroidia	Sphingobacteriales	Sphingobacteriaceae	Mucilaginibacter	NA
ASV999	Bacteria	Actinobacteriota	Actinobacteria	Micrococcales	Micrococcaceae	NA	NA
ASV1000	Bacteria	Proteobacteria	Alphaproteobacteria	Rhizobiales	Devosiaceae	Devosia	NA
ASV1001	Bacteria	Proteobacteria	Gammaproteobacteria	Pseudomonadales	Moraxellaceae	Acinetobacter	NA
ASV1002	Bacteria	Proteobacteria	Gammaproteobacteria	Alteromonadales	Alteromonadaceae	Rheinheimera	NA
ASV1003	Bacteria	Gemmatimonadota	Longimicrobia	Longimicrobiales	Longimicrobiaceae	Longimicrobium	NA
ASV1004	Bacteria	Bacteroidota	Bacteroidia	Flavobacteriales	Flavobacteriaceae	NA	NA
ASV1006	Bacteria	Proteobacteria	Gammaproteobacteria	NA	NA	NA	NA
ASV1007	Bacteria	Proteobacteria	Alphaproteobacteria	Rhizobiales	Devosiaceae	Devosia	NA
ASV1008	Bacteria	Actinobacteriota	Actinobacteria	Streptomycetales	Streptomycetaceae	Streptomyces	NA
ASV1009	Bacteria	Proteobacteria	Gammaproteobacteria	Pseudomonadales	Pseudomonadaceae	Pseudomonas	NA
ASV1011	Bacteria	Proteobacteria	Gammaproteobacteria	Oceanospirillales	Halomonadaceae	Halomonas	NA
ASV1012	Bacteria	Bacteroidota	Bacteroidia	Flavobacteriales	Flavobacteriaceae	Flavobacterium	NA
ASV1013	Bacteria	Proteobacteria	Alphaproteobacteria	Rhodospirillales	Thalassospiraceae	Thalassospira	NA
ASV1014	Bacteria	Proteobacteria	Alphaproteobacteria	Rhodospirillales	Thalassospiraceae	Thalassospira	NA
ASV1015	Bacteria	Patescibacteria	Saccharimonadia	Saccharimonadales	NA	NA	NA
ASV1016	Bacteria	Planctomycetota	Phycisphaerae	CCM11a	NA	NA	NA
ASV1017	Bacteria	Verrucomicrobiota	Verrucomicrobiae	Chthoniobacterales	Chthoniobacteraceae	Chthoniobacter	NA
ASV1019	Bacteria	Proteobacteria	Gammaproteobacteria	Pseudomonadales	Pseudomonadaceae	NA	NA
ASV1020	Bacteria	Planctomycetota	Phycisphaerae	Tepidisphaerales	WD2101 soil group	NA	NA
ASV1021	Bacteria	Planctomycetota	Phycisphaerae	Tepidisphaerales	WD2101 soil group	NA	NA
ASV1022	Bacteria	Planctomycetota	Phycisphaerae	Tepidisphaerales	WD2101 soil group	NA	NA
ASV1023	Bacteria	Proteobacteria	Gammaproteobacteria	Oceanospirillales	Halomonadaceae	Halomonas	NA
ASV1024	Bacteria	Proteobacteria	Gammaproteobacteria	Pseudomonadales	Pseudomonadaceae	Pseudomonas	NA
ASV1025	Bacteria	Proteobacteria	Alphaproteobacteria	Rhizobiales	Rhizobiaceae	NA	NA
ASV1026	Bacteria	Chloroflexi	Chloroflexia	Thermomicrobiales	JG30-KF-CM45	NA	NA
ASV1028	Bacteria	Proteobacteria	Gammaproteobacteria	Cellvibrionales	Cellvibrionaceae	Cellvibrio	NA
ASV1029	Bacteria	Bacteroidota	Bacteroidia	Flavobacteriales	Flavobacteriaceae	Arenibacter	NA
ASV1030	Bacteria	Firmicutes	Bacilli	Bacillales	Bacillaceae	NA	NA
ASV1031	Bacteria	Patescibacteria	Parcubacteria	NA	NA	NA	NA
ASV1032	Bacteria	Proteobacteria	Gammaproteobacteria	Pseudomonadales	Pseudomonadaceae	Pseudomonas	NA
ASV1034	Bacteria	Proteobacteria	Gammaproteobacteria	Burkholderiales	Oxalobacteraceae	Massilia	NA
ASV1035	Bacteria	Proteobacteria	Gammaproteobacteria	Burkholderiales	Comamonadaceae	Rhizobacter	NA
ASV1036	Bacteria	Planctomycetota	Phycisphaerae	Tepidisphaerales	WD2101 soil group	NA	NA
ASV1037	Bacteria	Bacteroidota	Bacteroidia	Flavobacteriales	Flavobacteriaceae	Flavobacterium	NA
ASV1038	Bacteria	Firmicutes	Bacilli	Bacillales	Planococcaceae	Jeotgalibacillus	NA
ASV1039	Bacteria	Proteobacteria	Alphaproteobacteria	Thalassobaculales	Oceanibaculaceae	Oceanibaculum	NA
ASV1040	Bacteria	Proteobacteria	Gammaproteobacteria	Enterobacterales	Erwiniaceae	NA	NA
ASV1041	Bacteria	Patescibacteria	Parcubacteria	Candidatus Campbellbacteria	NA	NA	NA
ASV1042	Bacteria	Actinobacteriota	Actinobacteria	Micrococcales	Microbacteriaceae	NA	NA
ASV1043	Bacteria	Verrucomicrobiota	Verrucomicrobiae	Verrucomicrobiales	Rubritaleaceae	Luteolibacter	NA
ASV1044	Bacteria	Actinobacteriota	Actinobacteria	Propionibacteriales	Propionibacteriaceae	Cutibacterium	NA
ASV1045	Bacteria	Actinobacteriota	Actinobacteria	Micrococcales	Micrococcaceae	NA	NA
ASV1046	Bacteria	Proteobacteria	Gammaproteobacteria	Cellvibrionales	Cellvibrionaceae	Cellvibrio	NA
ASV1047	Bacteria	Actinobacteriota	Actinobacteria	Micrococcales	Micrococcaceae	NA	NA
ASV1048	Bacteria	Proteobacteria	Gammaproteobacteria	Pseudomonadales	Moraxellaceae	Acinetobacter	NA
ASV1049	Bacteria	Actinobacteriota	Actinobacteria	Micrococcales	Microbacteriaceae	NA	NA
ASV1050	Bacteria	Actinobacteriota	Actinobacteria	Micrococcales	Microbacteriaceae	NA	NA
ASV1051	Bacteria	Actinobacteriota	Acidimicrobiia	IMCC26256	NA	NA	NA
ASV1052	Bacteria	Proteobacteria	Gammaproteobacteria	NA	NA	NA	NA
ASV1053	Bacteria	Proteobacteria	Gammaproteobacteria	Pseudomonadales	Pseudomonadaceae	Pseudomonas	NA
ASV1055	Bacteria	Proteobacteria	Gammaproteobacteria	Xanthomonadales	Xanthomonadaceae	Stenotrophomonas	NA
ASV1056	Bacteria	Firmicutes	Bacilli	Staphylococcales	Staphylococcaceae	Staphylococcus	NA
ASV1057	Bacteria	Bacteroidota	Bacteroidia	Flavobacteriales	Flavobacteriaceae	Flavobacterium	NA
ASV1058	Bacteria	Proteobacteria	Gammaproteobacteria	Cellvibrionales	Cellvibrionaceae	Cellvibrio	NA
ASV1059	Bacteria	Proteobacteria	Gammaproteobacteria	Pseudomonadales	Moraxellaceae	Acinetobacter	NA
ASV1060	Bacteria	Proteobacteria	Gammaproteobacteria	NA	NA	NA	NA
ASV1061	Bacteria	Proteobacteria	Gammaproteobacteria	Vibrionales	Vibrionaceae	Vibrio	NA
ASV1062	Bacteria	Proteobacteria	Alphaproteobacteria	Sphingomonadales	Sphingomonadaceae	NA	NA
ASV1063	Bacteria	Proteobacteria	Alphaproteobacteria	Sphingomonadales	Sphingomonadaceae	NA	NA
ASV1064	Bacteria	Bacteroidota	Bacteroidia	Chitinophagales	Chitinophagaceae	Taibaiella	NA
ASV1065	Bacteria	Firmicutes	Clostridia	Lachnospirales	Lachnospiraceae	Coprococcus	NA
ASV1066	Bacteria	Actinobacteriota	Actinobacteria	Frankiales	Geodermatophilaceae	Blastococcus	NA
ASV1067	Bacteria	Proteobacteria	Alphaproteobacteria	Sphingomonadales	Sphingomonadaceae	NA	NA
ASV1068	Bacteria	Proteobacteria	Gammaproteobacteria	Cellvibrionales	Cellvibrionaceae	Cellvibrio	NA
ASV1070	Bacteria	Proteobacteria	Gammaproteobacteria	Pseudomonadales	Pseudomonadaceae	Pseudomonas	NA
ASV1071	Bacteria	Bacteroidota	Bacteroidia	Flavobacteriales	Flavobacteriaceae	Planktosalinus	NA
ASV1072	Bacteria	Proteobacteria	Alphaproteobacteria	Sphingomonadales	Sphingomonadaceae	NA	NA
ASV1073	Bacteria	Planctomycetota	Phycisphaerae	Tepidisphaerales	WD2101 soil group	NA	NA
ASV1074	Bacteria	Proteobacteria	Alphaproteobacteria	Rhodobacterales	Rhodobacteraceae	NA	NA
ASV1075	Bacteria	Patescibacteria	Parcubacteria	Candidatus Adlerbacteria	NA	NA	NA
ASV1076	Bacteria	Proteobacteria	Gammaproteobacteria	NA	NA	NA	NA
ASV1077	Bacteria	Actinobacteriota	Actinobacteria	Bifidobacteriales	Bifidobacteriaceae	Bifidobacterium	NA
ASV1078	Bacteria	Bacteroidota	Bacteroidia	Flavobacteriales	Cryomorphaceae	Vicingus	NA
ASV1081	Bacteria	Bacteroidota	Bacteroidia	Sphingobacteriales	Sphingobacteriaceae	Pedobacter	NA
ASV1082	Bacteria	Bacteroidota	Bacteroidia	Cytophagales	Cyclobacteriaceae	NA	NA
ASV1083	Bacteria	Proteobacteria	Alphaproteobacteria	Rhizobiales	Devosiaceae	Pelagibacterium	NA
ASV1084	Bacteria	Proteobacteria	Gammaproteobacteria	Pseudomonadales	Pseudomonadaceae	Pseudomonas	NA
ASV1085	Bacteria	Planctomycetota	Phycisphaerae	Phycisphaerales	Phycisphaeraceae	NA	NA
ASV1086	Bacteria	Proteobacteria	Alphaproteobacteria	Sphingomonadales	Sphingomonadaceae	NA	NA
ASV1087	Bacteria	Planctomycetota	Planctomycetes	Pirellulales	Pirellulaceae	Blastopirellula	NA
ASV1089	Bacteria	Bacteroidota	Bacteroidia	Sphingobacteriales	Lentimicrobiaceae	Lentimicrobium	NA
ASV1090	Bacteria	Proteobacteria	Gammaproteobacteria	Alteromonadales	Alteromonadaceae	Rheinheimera	NA
ASV1091	Bacteria	Proteobacteria	Gammaproteobacteria	Enterobacterales	Erwiniaceae	NA	NA
ASV1092	Bacteria	Firmicutes	Bacilli	Bacillales	Planococcaceae	Jeotgalibacillus	NA
ASV1093	Bacteria	Proteobacteria	Gammaproteobacteria	Burkholderiales	Comamonadaceae	Hydrogenophaga	NA
ASV1096	Bacteria	Patescibacteria	Parcubacteria	Candidatus Campbellbacteria	NA	NA	NA
ASV1098	Bacteria	Planctomycetota	Phycisphaerae	Tepidisphaerales	WD2101 soil group	NA	NA
ASV1100	Bacteria	Proteobacteria	Gammaproteobacteria	Aeromonadales	Aeromonadaceae	Zobellella	NA
ASV1101	Bacteria	Proteobacteria	Gammaproteobacteria	NA	NA	NA	NA
ASV1102	Bacteria	Proteobacteria	Gammaproteobacteria	Oceanospirillales	Marinomonadaceae	Marinomonas	NA
ASV1103	Bacteria	Proteobacteria	Gammaproteobacteria	Pseudomonadales	Moraxellaceae	Acinetobacter	NA
ASV1105	Bacteria	Actinobacteriota	Actinobacteria	Micrococcales	Micrococcaceae	NA	NA
ASV1106	Bacteria	Patescibacteria	Saccharimonadia	Saccharimonadales	NA	NA	NA
ASV1107	Bacteria	Proteobacteria	Alphaproteobacteria	Rhodospirillales	Thalassospiraceae	Thalassospira	NA
ASV1108	Bacteria	Proteobacteria	Alphaproteobacteria	Rhodobacterales	Rhodobacteraceae	NA	NA
ASV1109	Bacteria	Proteobacteria	Alphaproteobacteria	Rhodobacterales	Rhodobacteraceae	NA	NA
ASV1110	Bacteria	Proteobacteria	Gammaproteobacteria	Oceanospirillales	Marinomonadaceae	Marinomonas	NA
ASV1111	Bacteria	Patescibacteria	Parcubacteria	Candidatus Kaiserbacteria	NA	NA	NA
ASV1112	Bacteria	Proteobacteria	Gammaproteobacteria	Burkholderiales	Nitrosomonadaceae	Nitrosomonas	NA
ASV1113	Bacteria	Proteobacteria	Alphaproteobacteria	NA	NA	NA	NA
ASV1114	Bacteria	Proteobacteria	Gammaproteobacteria	Enterobacterales	NA	NA	NA
ASV1115	Bacteria	Bacteroidota	Bacteroidia	Chitinophagales	Chitinophagaceae	Taibaiella	NA
ASV1116	Bacteria	Proteobacteria	Gammaproteobacteria	Pseudomonadales	Pseudomonadaceae	Pseudomonas	NA
ASV1117	Bacteria	Proteobacteria	Alphaproteobacteria	Rhodospirillales	Thalassospiraceae	Thalassospira	NA
ASV1118	Bacteria	Proteobacteria	Gammaproteobacteria	Pseudomonadales	Pseudomonadaceae	Pseudomonas	NA
ASV1119	Bacteria	Proteobacteria	Gammaproteobacteria	Burkholderiales	Comamonadaceae	Delftia	NA
ASV1120	Bacteria	Proteobacteria	Gammaproteobacteria	NA	NA	NA	NA
ASV1121	Bacteria	Proteobacteria	Gammaproteobacteria	Alteromonadales	Idiomarinaceae	Aliidiomarina	NA
ASV1122	Bacteria	Actinobacteriota	Actinobacteria	Micrococcales	Micrococcaceae	NA	NA
ASV1123	Bacteria	Proteobacteria	Alphaproteobacteria	Rhodobacterales	Rhodobacteraceae	NA	NA
ASV1124	Bacteria	Proteobacteria	Alphaproteobacteria	Caulobacterales	Caulobacteraceae	Brevundimonas	NA
ASV1125	Bacteria	Actinobacteriota	Actinobacteria	Micrococcales	Microbacteriaceae	NA	NA
ASV1126	Bacteria	Patescibacteria	Parcubacteria	Candidatus Kaiserbacteria	NA	NA	NA
ASV1127	Bacteria	Cyanobacteria	Cyanobacteriia	Chloroplast	NA	NA	NA
ASV1128	Bacteria	Proteobacteria	Alphaproteobacteria	Rhizobiales	Devosiaceae	Devosia	NA
ASV1130	Bacteria	Proteobacteria	Gammaproteobacteria	Pseudomonadales	Moraxellaceae	Acinetobacter	NA
ASV1131	Bacteria	Proteobacteria	Gammaproteobacteria	Oceanospirillales	Nitrincolaceae	Marinobacterium	NA
ASV1132	Bacteria	Proteobacteria	Alphaproteobacteria	Rhodobacterales	Rhodobacteraceae	NA	NA
ASV1134	Bacteria	Bacteroidota	Bacteroidia	Sphingobacteriales	Sphingobacteriaceae	Pedobacter	NA
ASV1135	Bacteria	Acidobacteriota	Acidobacteriae	Acidobacteriales	NA	NA	NA
ASV1136	Bacteria	Proteobacteria	Gammaproteobacteria	Vibrionales	Vibrionaceae	Vibrio	NA
ASV1137	Bacteria	Gemmatimonadota	Longimicrobia	Longimicrobiales	Longimicrobiaceae	Longimicrobium	NA
ASV1139	Bacteria	Proteobacteria	Alphaproteobacteria	Sphingomonadales	Sphingomonadaceae	Sphingobium	NA
ASV1140	Bacteria	Bacteroidota	Bacteroidia	Flavobacteriales	Flavobacteriaceae	Planktosalinus	NA
ASV1142	Bacteria	Proteobacteria	Alphaproteobacteria	Sphingomonadales	Sphingomonadaceae	NA	NA
ASV1143	Bacteria	Firmicutes	Bacilli	Staphylococcales	Staphylococcaceae	Staphylococcus	NA
ASV1144	Bacteria	Proteobacteria	Alphaproteobacteria	Sphingomonadales	Sphingomonadaceae	Sphingomonas	NA
ASV1145	Bacteria	Proteobacteria	Gammaproteobacteria	Pseudomonadales	Pseudomonadaceae	NA	NA
ASV1146	Bacteria	NB1-j	NA	NA	NA	NA	NA
ASV1147	Bacteria	Planctomycetota	Planctomycetes	Planctomycetales	Rubinisphaeraceae	Planctomicrobium	NA
ASV1148	Bacteria	Proteobacteria	Gammaproteobacteria	Diplorickettsiales	Diplorickettsiaceae	Aquicella	NA
ASV1150	Bacteria	Proteobacteria	Alphaproteobacteria	Rhodobacterales	Rhodobacteraceae	NA	NA
ASV1153	Bacteria	Patescibacteria	Parcubacteria	Candidatus Kaiserbacteria	NA	NA	NA
ASV1154	Bacteria	Proteobacteria	Gammaproteobacteria	Oceanospirillales	Alcanivoracaceae1	Alcanivorax	NA
ASV1155	Bacteria	Proteobacteria	Alphaproteobacteria	Rhodobacterales	Rhodobacteraceae	NA	NA
ASV1156	Bacteria	Proteobacteria	Gammaproteobacteria	Enterobacterales	NA	NA	NA
ASV1157	Bacteria	Proteobacteria	Gammaproteobacteria	Pseudomonadales	Pseudomonadaceae	Pseudomonas	NA
ASV1159	Bacteria	Acidobacteriota	NA	NA	NA	NA	NA
ASV1160	Bacteria	Proteobacteria	Gammaproteobacteria	Pseudomonadales	Pseudomonadaceae	Pseudomonas	NA
ASV1161	Bacteria	Proteobacteria	Gammaproteobacteria	Pseudomonadales	Moraxellaceae	Acinetobacter	NA
ASV1162	Bacteria	Patescibacteria	Parcubacteria	Candidatus Azambacteria	NA	NA	NA
ASV1163	Bacteria	Actinobacteriota	NA	NA	NA	NA	NA
ASV1164	Bacteria	Bacteroidota	Bacteroidia	Flavobacteriales	Flavobacteriaceae	Salegentibacter	NA
ASV1165	Bacteria	Proteobacteria	Alphaproteobacteria	Rhodospirillales	Thalassospiraceae	Thalassospira	NA
ASV1166	Bacteria	Proteobacteria	Gammaproteobacteria	Alteromonadales	Alteromonadaceae	Rheinheimera	NA
ASV1167	Bacteria	Proteobacteria	Gammaproteobacteria	Alteromonadales	Alteromonadaceae	Rheinheimera	NA
ASV1168	Bacteria	Patescibacteria	Saccharimonadia	Saccharimonadales	NA	NA	NA
ASV1169	Bacteria	Proteobacteria	Gammaproteobacteria	Alteromonadales	Idiomarinaceae	Aliidiomarina	NA
ASV1170	Bacteria	Proteobacteria	Gammaproteobacteria	Aeromonadales	Aeromonadaceae	Zobellella	NA
ASV1171	Bacteria	Proteobacteria	Gammaproteobacteria	Oceanospirillales	Halomonadaceae	Halomonas	NA
ASV1172	Bacteria	Actinobacteriota	Actinobacteria	Propionibacteriales	Nocardioidaceae	Marmoricola	NA
ASV1173	Bacteria	Proteobacteria	Gammaproteobacteria	Pseudomonadales	Pseudomonadaceae	Pseudomonas	NA
ASV1174	Bacteria	Bacteroidota	Bacteroidia	Sphingobacteriales	Lentimicrobiaceae	Lentimicrobium	NA
ASV1175	Bacteria	Proteobacteria	Alphaproteobacteria	Rhizobiales	Devosiaceae	Devosia	NA
ASV1176	Bacteria	Bacteroidota	Bacteroidia	Flavobacteriales	Weeksellaceae	NA	NA
ASV1177	Bacteria	Actinobacteriota	Actinobacteria	Propionibacteriales	Nocardioidaceae	Marmoricola	NA
ASV1178	Bacteria	Verrucomicrobiota	Verrucomicrobiae	Opitutales	Puniceicoccaceae	Puniceicoccus	NA
ASV1179	Bacteria	Proteobacteria	Alphaproteobacteria	Rhizobiales	Rhizobiaceae	NA	NA
ASV1180	Bacteria	Proteobacteria	Gammaproteobacteria	Cellvibrionales	Cellvibrionaceae	Cellvibrio	NA
ASV1181	Bacteria	Proteobacteria	Alphaproteobacteria	Rhizobiales	Rhizobiaceae	NA	NA
ASV1182	Bacteria	Proteobacteria	Alphaproteobacteria	Sphingomonadales	Sphingomonadaceae	NA	NA
ASV1183	Bacteria	Bacteroidota	Bacteroidia	Sphingobacteriales	Sphingobacteriaceae	Pedobacter	NA
ASV1184	Bacteria	Firmicutes	Bacilli	Lactobacillales	Streptococcaceae	Streptococcus	NA
ASV1185	Bacteria	Actinobacteriota	Actinobacteria	Pseudonocardiales	Pseudonocardiaceae	Lechevalieria	NA
ASV1186	Bacteria	Verrucomicrobiota	Verrucomicrobiae	Verrucomicrobiales	Rubritaleaceae	Luteolibacter	NA
ASV1188	Bacteria	Firmicutes	Bacilli	Bacillales	Planococcaceae	Jeotgalibacillus	NA
ASV1189	Bacteria	Proteobacteria	Alphaproteobacteria	Rhizobiales	NA	NA	NA
ASV1190	Bacteria	Verrucomicrobiota	Verrucomicrobiae	Opitutales	Puniceicoccaceae	Puniceicoccus	NA
ASV1191	Bacteria	Bdellovibrionota	Bdellovibrionia	Bacteriovoracales	Bacteriovoracaceae	Peredibacter	NA
ASV1192	Bacteria	Proteobacteria	Alphaproteobacteria	Rhodobacterales	Rhodobacteraceae	NA	NA
ASV1193	Bacteria	Proteobacteria	Alphaproteobacteria	Caulobacterales	Caulobacteraceae	Brevundimonas	NA
ASV1194	Bacteria	Proteobacteria	Gammaproteobacteria	NA	NA	NA	NA
ASV1195	Bacteria	Proteobacteria	Alphaproteobacteria	Rhodobacterales	Rhodobacteraceae	NA	NA
ASV1196	Bacteria	Proteobacteria	Gammaproteobacteria	Pseudomonadales	Pseudomonadaceae	Pseudomonas	NA
ASV1197	Bacteria	Patescibacteria	Saccharimonadia	Saccharimonadales	NA	NA	NA
ASV1198	Bacteria	Proteobacteria	Gammaproteobacteria	Oceanospirillales	Nitrincolaceae	Marinobacterium	NA
ASV1199	Bacteria	Bacteroidota	Bacteroidia	Chitinophagales	Chitinophagaceae	Chitinophaga	NA
ASV1200	Bacteria	Planctomycetota	Phycisphaerae	Tepidisphaerales	WD2101 soil group	NA	NA
ASV1201	Bacteria	Proteobacteria	Gammaproteobacteria	NA	NA	NA	NA
ASV1202	Bacteria	Planctomycetota	Brocadiae	Brocadiales	Brocadiaceae	Candidatus Kuenenia	NA
ASV1203	Bacteria	Bacteroidota	Bacteroidia	Flavobacteriales	Flavobacteriaceae	Planktosalinus	NA
ASV1204	Bacteria	Bacteroidota	Bacteroidia	Flavobacteriales	Flavobacteriaceae	NA	NA
ASV1205	Bacteria	Proteobacteria	Gammaproteobacteria	Oceanospirillales	Nitrincolaceae	Marinobacterium	NA
ASV1206	Bacteria	Patescibacteria	Saccharimonadia	Saccharimonadales	NA	NA	NA
ASV1207	Bacteria	Proteobacteria	Gammaproteobacteria	Cellvibrionales	Cellvibrionaceae	Cellvibrio	NA
ASV1208	Bacteria	Proteobacteria	Alphaproteobacteria	Sphingomonadales	Sphingomonadaceae	NA	NA
ASV1209	Bacteria	Actinobacteriota	Actinobacteria	Micrococcales	Micrococcaceae	NA	NA
ASV1210	Bacteria	Proteobacteria	Alphaproteobacteria	Sphingomonadales	Sphingomonadaceae	NA	NA
ASV1211	Bacteria	Proteobacteria	Gammaproteobacteria	Pseudomonadales	Moraxellaceae	Acinetobacter	NA
ASV1212	Bacteria	Proteobacteria	Gammaproteobacteria	Pseudomonadales	Pseudomonadaceae	Pseudomonas	NA
ASV1213	Bacteria	Dadabacteria	Dadabacteriia	Dadabacteriales	NA	NA	NA
ASV1214	Bacteria	Proteobacteria	Alphaproteobacteria	Rhizobiales	Rhizobiaceae	NA	NA
ASV1215	Bacteria	Proteobacteria	Alphaproteobacteria	Rhizobiales	Rhizobiaceae	NA	NA
ASV1216	Bacteria	Firmicutes	Bacilli	Bacillales	Planococcaceae	Jeotgalibacillus	NA
ASV1217	Bacteria	Proteobacteria	Gammaproteobacteria	Pseudomonadales	Moraxellaceae	Acinetobacter	NA
ASV1218	Bacteria	Firmicutes	Bacilli	Staphylococcales	Staphylococcaceae	Staphylococcus	NA
ASV1220	Bacteria	Proteobacteria	Alphaproteobacteria	Rhizobiales	Devosiaceae	Devosia	NA
ASV1222	Bacteria	Verrucomicrobiota	Verrucomicrobiae	Chthoniobacterales	Chthoniobacteraceae	Chthoniobacter	NA
ASV1223	Bacteria	Proteobacteria	Gammaproteobacteria	Cellvibrionales	Cellvibrionaceae	Cellvibrio	NA
ASV1224	Bacteria	Proteobacteria	Alphaproteobacteria	Rhizobiales	Rhizobiaceae	NA	NA
ASV1225	Bacteria	Proteobacteria	Gammaproteobacteria	Pseudomonadales	Moraxellaceae	Acinetobacter	NA
ASV1226	Bacteria	Gemmatimonadota	Longimicrobia	Longimicrobiales	Longimicrobiaceae	Longimicrobium	NA
ASV1227	Bacteria	Proteobacteria	Gammaproteobacteria	Enterobacterales	NA	NA	NA
ASV1228	Bacteria	Proteobacteria	Gammaproteobacteria	Pseudomonadales	Pseudomonadaceae	Pseudomonas	NA
ASV1229	Bacteria	Proteobacteria	Gammaproteobacteria	Pseudomonadales	Pseudomonadaceae	Azotobacter	NA
ASV1230	Bacteria	Bacteroidota	Bacteroidia	Sphingobacteriales	Sphingobacteriaceae	Mucilaginibacter	NA
ASV1232	Bacteria	Proteobacteria	Alphaproteobacteria	Rhodobacterales	Rhodobacteraceae	Paracoccus	NA
ASV1234	Bacteria	Proteobacteria	Gammaproteobacteria	Cellvibrionales	Cellvibrionaceae	NA	NA
ASV1235	Bacteria	Proteobacteria	Gammaproteobacteria	Enterobacterales	Erwiniaceae	NA	NA
ASV1236	Bacteria	Patescibacteria	Parcubacteria	Candidatus Campbellbacteria	NA	NA	NA
ASV1237	Bacteria	Proteobacteria	Alphaproteobacteria	NA	NA	NA	NA
ASV1238	Bacteria	Proteobacteria	Gammaproteobacteria	Enterobacterales	Erwiniaceae	NA	NA
ASV1239	Bacteria	Verrucomicrobiota	Verrucomicrobiae	Opitutales	Puniceicoccaceae	Puniceicoccus	NA
ASV1240	Bacteria	Proteobacteria	Gammaproteobacteria	Burkholderiales	Alcaligenaceae	Pusillimonas	NA
ASV1241	Bacteria	Bacteroidota	Bacteroidia	Flavobacteriales	Crocinitomicaceae	NA	NA
ASV1242	Bacteria	Proteobacteria	Gammaproteobacteria	NA	NA	NA	NA
ASV1243	Bacteria	Firmicutes	Bacilli	Bacillales	Planococcaceae	Jeotgalibacillus	NA
ASV1244	Bacteria	Proteobacteria	Gammaproteobacteria	Burkholderiales	Comamonadaceae	NA	NA
ASV1245	Bacteria	Proteobacteria	Gammaproteobacteria	NA	NA	NA	NA
ASV1248	Bacteria	Proteobacteria	Gammaproteobacteria	Pseudomonadales	Pseudomonadaceae	Pseudomonas	NA
ASV1249	Bacteria	Proteobacteria	Alphaproteobacteria	Sphingomonadales	Sphingomonadaceae	NA	NA
ASV1250	Bacteria	Proteobacteria	Alphaproteobacteria	Rhizobiales	Devosiaceae	Devosia	NA
ASV1251	Bacteria	Gemmatimonadota	Longimicrobia	Longimicrobiales	Longimicrobiaceae	Longimicrobium	NA
ASV1252	Bacteria	Proteobacteria	Gammaproteobacteria	Enterobacterales	Erwiniaceae	NA	NA
ASV1253	Bacteria	Proteobacteria	Gammaproteobacteria	Oceanospirillales	Marinomonadaceae	Marinomonas	NA
ASV1255	Bacteria	Actinobacteriota	Acidimicrobiia	IMCC26256	NA	NA	NA
ASV1256	Bacteria	Proteobacteria	Gammaproteobacteria	Burkholderiales	Comamonadaceae	Aquabacterium	NA
ASV1257	Bacteria	Acidobacteriota	Blastocatellia	Blastocatellales	Blastocatellaceae	NA	NA
ASV1258	Bacteria	Planctomycetota	Planctomycetes	Pirellulales	Pirellulaceae	Pir4 lineage	NA
ASV1259	Bacteria	Planctomycetota	Phycisphaerae	Tepidisphaerales	WD2101 soil group	NA	NA
ASV1260	Bacteria	Proteobacteria	Gammaproteobacteria	Pseudomonadales	Moraxellaceae	Acinetobacter	NA
ASV1261	Bacteria	Verrucomicrobiota	Verrucomicrobiae	Opitutales	Opitutaceae	Opitutus	NA
ASV1263	Bacteria	Proteobacteria	Gammaproteobacteria	Pseudomonadales	Moraxellaceae	Acinetobacter	NA
ASV1264	Bacteria	Proteobacteria	Gammaproteobacteria	Oceanospirillales	Halomonadaceae	Halomonas	NA
ASV1265	Bacteria	Verrucomicrobiota	Chlamydiae	Chlamydiales	NA	NA	NA
ASV1266	Bacteria	Proteobacteria	Gammaproteobacteria	Oceanospirillales	Marinomonadaceae	Marinomonas	NA
ASV1267	Bacteria	Proteobacteria	Gammaproteobacteria	Pseudomonadales	Moraxellaceae	Acinetobacter	NA
ASV1268	Bacteria	Patescibacteria	Parcubacteria	Candidatus Kaiserbacteria	NA	NA	NA
ASV1269	Bacteria	Proteobacteria	Gammaproteobacteria	Burkholderiales	Burkholderiaceae	Limnobacter	NA
ASV1270	Bacteria	Myxococcota	Polyangia	Polyangiales	BIrii41	NA	NA
ASV1271	Bacteria	Verrucomicrobiota	Verrucomicrobiae	Pedosphaerales	Pedosphaeraceae	NA	NA
ASV1272	Bacteria	Planctomycetota	Planctomycetes	Pirellulales	Pirellulaceae	Pirellula	NA
ASV1273	Bacteria	Proteobacteria	Alphaproteobacteria	Rhodospirillales	Thalassospiraceae	Thalassospira	NA
ASV1274	Bacteria	Proteobacteria	Alphaproteobacteria	Rhizobiales	Rhizobiaceae	NA	NA
ASV1275	Bacteria	Firmicutes	Bacilli	Lactobacillales	Enterococcaceae	Enterococcus	NA
ASV1276	Bacteria	Nitrospirota	Nitrospiria	Nitrospirales	Nitrospiraceae	Nitrospira	NA
ASV1278	Bacteria	Patescibacteria	Parcubacteria	NA	NA	NA	NA
ASV1279	Bacteria	Proteobacteria	Gammaproteobacteria	Burkholderiales	Comamonadaceae	Delftia	NA
ASV1280	Bacteria	Proteobacteria	Alphaproteobacteria	Sphingomonadales	Sphingomonadaceae	NA	NA
ASV1282	Bacteria	Proteobacteria	Gammaproteobacteria	Oceanospirillales	Halomonadaceae	Halomonas	NA
ASV1283	Bacteria	Proteobacteria	Gammaproteobacteria	Pseudomonadales	Pseudomonadaceae	Pseudomonas	NA
ASV1284	Bacteria	Proteobacteria	Gammaproteobacteria	Burkholderiales	Comamonadaceae	NA	NA
ASV1285	Bacteria	Patescibacteria	Microgenomatia	Candidatus Collierbacteria	NA	NA	NA
ASV1286	Bacteria	Actinobacteriota	Actinobacteria	Propionibacteriales	Nocardioidaceae	NA	NA
ASV1287	Bacteria	Patescibacteria	Parcubacteria	Candidatus Kaiserbacteria	NA	NA	NA
ASV1288	Bacteria	Proteobacteria	Gammaproteobacteria	Cellvibrionales	Cellvibrionaceae	Cellvibrio	NA
ASV1289	Bacteria	Bacteroidota	Bacteroidia	Flavobacteriales	Flavobacteriaceae	Flavobacterium	NA
ASV1290	Bacteria	Proteobacteria	Alphaproteobacteria	Rhizobiales	Rhizobiaceae	NA	NA
ASV1291	Bacteria	Proteobacteria	Alphaproteobacteria	Rhizobiales	Devosiaceae	Devosia	NA
ASV1292	Bacteria	Planctomycetota	Planctomycetes	Pirellulales	Pirellulaceae	Pir4 lineage	NA
ASV1293	Bacteria	Proteobacteria	Gammaproteobacteria	NA	NA	NA	NA
ASV1294	Bacteria	Proteobacteria	Gammaproteobacteria	Pseudomonadales	Moraxellaceae	Acinetobacter	NA
ASV1295	Bacteria	Firmicutes	Clostridia	Lachnospirales	Lachnospiraceae	NA	NA
ASV1296	Bacteria	Proteobacteria	Gammaproteobacteria	Alteromonadales	Alteromonadaceae	Rheinheimera	NA
ASV1297	Bacteria	Proteobacteria	Gammaproteobacteria	Cellvibrionales	Cellvibrionaceae	Cellvibrio	NA
ASV1298	Bacteria	Actinobacteriota	Actinobacteria	Micrococcales	Micrococcaceae	NA	NA
ASV1299	Bacteria	Gemmatimonadota	Longimicrobia	Longimicrobiales	Longimicrobiaceae	Longimicrobium	NA
ASV1300	Bacteria	Proteobacteria	Gammaproteobacteria	Diplorickettsiales	Diplorickettsiaceae	Aquicella	NA
ASV1301	Bacteria	Proteobacteria	Gammaproteobacteria	Nitrosococcales	Methylophagaceae	Methylophaga	NA
ASV1302	Bacteria	Patescibacteria	Parcubacteria	Candidatus Kaiserbacteria	NA	NA	NA
ASV1303	Bacteria	Patescibacteria	Saccharimonadia	Saccharimonadales	NA	NA	NA
ASV1304	Bacteria	Actinobacteriota	Actinobacteria	Micrococcales	Micrococcaceae	Nesterenkonia	NA
ASV1305	Bacteria	Proteobacteria	Gammaproteobacteria	Pseudomonadales	Moraxellaceae	Acinetobacter	NA
ASV1306	Bacteria	Patescibacteria	Saccharimonadia	Saccharimonadales	NA	NA	NA
ASV1308	Bacteria	Patescibacteria	Saccharimonadia	Saccharimonadales	NA	NA	NA
ASV1309	Bacteria	Planctomycetota	Phycisphaerae	Tepidisphaerales	WD2101 soil group	NA	NA
ASV1310	Bacteria	Proteobacteria	Gammaproteobacteria	Pseudomonadales	Moraxellaceae	Acinetobacter	NA
ASV1311	Bacteria	Proteobacteria	Gammaproteobacteria	Pseudomonadales	Pseudomonadaceae	NA	NA
ASV1313	Bacteria	Proteobacteria	Gammaproteobacteria	Pseudomonadales	Pseudomonadaceae	NA	NA
ASV1314	Bacteria	Patescibacteria	Saccharimonadia	Saccharimonadales	NA	NA	NA
ASV1315	Bacteria	Proteobacteria	Gammaproteobacteria	Chromatiales	Chromatiaceae	Candidatus Thiobios	NA
ASV1316	Bacteria	Proteobacteria	Gammaproteobacteria	Cellvibrionales	Cellvibrionaceae	Cellvibrio	NA
ASV1317	Bacteria	Proteobacteria	Alphaproteobacteria	Rhizobiales	NA	NA	NA
ASV1318	Bacteria	Proteobacteria	Gammaproteobacteria	Burkholderiales	Oxalobacteraceae	NA	NA
ASV1319	Bacteria	Proteobacteria	Alphaproteobacteria	Rhizobiales	Devosiaceae	NA	NA
ASV1320	Bacteria	Proteobacteria	Gammaproteobacteria	Pseudomonadales	Pseudomonadaceae	Pseudomonas	NA
ASV1321	Bacteria	Campilobacterota	Campylobacteria	Campylobacterales	Arcobacteraceae	Malaciobacter	NA
ASV1322	Bacteria	Actinobacteriota	Actinobacteria	Micrococcales	Cellulomonadaceae	NA	NA
ASV1325	Bacteria	Actinobacteriota	Actinobacteria	Propionibacteriales	Propionibacteriaceae	Cutibacterium	NA
ASV1326	Bacteria	Acidobacteriota	Blastocatellia	Blastocatellales	Blastocatellaceae	Aridibacter	NA
ASV1327	Bacteria	Chloroflexi	Chloroflexia	Thermomicrobiales	JG30-KF-CM45	NA	NA
ASV1328	Bacteria	Proteobacteria	Alphaproteobacteria	Rhodobacterales	Rhodobacteraceae	NA	NA
ASV1329	Bacteria	Proteobacteria	Gammaproteobacteria	Pseudomonadales	Pseudomonadaceae	Pseudomonas	NA
ASV1330	Bacteria	Proteobacteria	Gammaproteobacteria	Oceanospirillales	Marinomonadaceae	Marinomonas	NA
ASV1332	Bacteria	Actinobacteriota	Actinobacteria	Frankiales	Geodermatophilaceae	Blastococcus	NA
ASV1333	Bacteria	Firmicutes	Bacilli	Lactobacillales	Streptococcaceae	Streptococcus	NA
ASV1334	Bacteria	Bacteroidota	Bacteroidia	Flavobacteriales	Cryomorphaceae	Vicingus	NA
ASV1335	Bacteria	Proteobacteria	Gammaproteobacteria	Pseudomonadales	Moraxellaceae	Acinetobacter	NA
ASV1336	Bacteria	Firmicutes	Bacilli	Bacillales	Bacillaceae	Anaerobacillus	NA
ASV1338	Bacteria	Proteobacteria	Gammaproteobacteria	Pseudomonadales	Pseudomonadaceae	Pseudomonas	NA
ASV1339	Bacteria	Proteobacteria	Gammaproteobacteria	Cellvibrionales	Cellvibrionaceae	Cellvibrio	NA
ASV1340	Bacteria	Proteobacteria	Alphaproteobacteria	Sphingomonadales	Sphingomonadaceae	NA	NA
ASV1341	Bacteria	Firmicutes	Bacilli	Bacillales	Planococcaceae	NA	NA
ASV1342	Bacteria	Chloroflexi	Chloroflexia	Kallotenuales	AKIW781	NA	NA
ASV1343	Bacteria	Bacteroidota	Bacteroidia	Sphingobacteriales	Sphingobacteriaceae	Mucilaginibacter	NA
ASV1344	Bacteria	Proteobacteria	Alphaproteobacteria	Caulobacterales	Hyphomonadaceae	SWB02	NA
ASV1345	Bacteria	Proteobacteria	Gammaproteobacteria	NA	NA	NA	NA
ASV1346	Bacteria	Patescibacteria	Parcubacteria	Candidatus Campbellbacteria	NA	NA	NA
ASV1347	Bacteria	Proteobacteria	Gammaproteobacteria	Acidithiobacillales	Acidithiobacillaceae	TX1A-55	NA
ASV1348	Bacteria	Firmicutes	Clostridia	Oscillospirales	[Eubacterium] coprostanoligenes group	NA	NA
ASV1349	Bacteria	Actinobacteriota	Acidimicrobiia	IMCC26256	NA	NA	NA
ASV1350	Bacteria	Sumerlaeota	Sumerlaeia	Sumerlaeales	Sumerlaeaceae	Sumerlaea	NA
ASV1351	Bacteria	Patescibacteria	Parcubacteria	NA	NA	NA	NA
ASV1352	Bacteria	Proteobacteria	Gammaproteobacteria	Pseudomonadales	Moraxellaceae	NA	NA
ASV1353	Bacteria	Proteobacteria	Gammaproteobacteria	Oceanospirillales	Halomonadaceae	Halomonas	NA
ASV1354	Bacteria	Verrucomicrobiota	Verrucomicrobiae	Opitutales	Puniceicoccaceae	Puniceicoccus	NA
ASV1355	Bacteria	Proteobacteria	Gammaproteobacteria	Enterobacterales	Yersiniaceae	NA	NA
ASV1356	Bacteria	Actinobacteriota	Actinobacteria	Propionibacteriales	Nocardioidaceae	Marmoricola	NA
ASV1358	Bacteria	Firmicutes	Clostridia	Lachnospirales	Lachnospiraceae	NA	NA
ASV1359	Bacteria	Proteobacteria	Gammaproteobacteria	Enterobacterales	Erwiniaceae	NA	NA
ASV1360	Bacteria	Verrucomicrobiota	Verrucomicrobiae	Opitutales	Opitutaceae	IMCC26134	NA
ASV1362	Bacteria	Bacteroidota	Bacteroidia	Flavobacteriales	Flavobacteriaceae	Planktosalinus	NA
ASV1363	Bacteria	Bacteroidota	Bacteroidia	Flavobacteriales	Cryomorphaceae	Vicingus	NA
ASV1365	Bacteria	Bacteroidota	Bacteroidia	Flavobacteriales	Flavobacteriaceae	Planktosalinus	NA
ASV1367	Bacteria	Proteobacteria	Alphaproteobacteria	Sphingomonadales	Sphingomonadaceae	NA	NA
ASV1368	Bacteria	Proteobacteria	Gammaproteobacteria	Pseudomonadales	Pseudomonadaceae	Pseudomonas	NA
ASV1369	Bacteria	Proteobacteria	Alphaproteobacteria	Caulobacterales	Hyphomonadaceae	Hirschia	NA
ASV1370	Bacteria	Proteobacteria	Alphaproteobacteria	Rhizobiales	Stappiaceae	NA	NA
ASV1371	Bacteria	Proteobacteria	Gammaproteobacteria	Pseudomonadales	Moraxellaceae	Acinetobacter	NA
ASV1372	Bacteria	Actinobacteriota	Actinobacteria	Micrococcales	Micrococcaceae	Kocuria	NA
ASV1374	Bacteria	Proteobacteria	Gammaproteobacteria	Legionellales	Legionellaceae	Legionella	NA
ASV1375	Bacteria	Proteobacteria	Alphaproteobacteria	Rhizobiales	Devosiaceae	NA	NA
ASV1376	Bacteria	Proteobacteria	Alphaproteobacteria	Rhodobacterales	Rhodobacteraceae	NA	NA
ASV1377	Bacteria	Actinobacteriota	NA	NA	NA	NA	NA
ASV1378	Bacteria	Proteobacteria	Gammaproteobacteria	Pseudomonadales	Moraxellaceae	Acinetobacter	NA
ASV1379	Bacteria	Bacteroidota	Bacteroidia	Flavobacteriales	Flavobacteriaceae	NA	NA
ASV1380	Bacteria	Bacteroidota	Bacteroidia	Flavobacteriales	Flavobacteriaceae	NA	NA
ASV1381	Bacteria	Proteobacteria	Gammaproteobacteria	Burkholderiales	Rhodocyclaceae	Azoarcus	NA
ASV1383	Bacteria	Patescibacteria	Parcubacteria	NA	NA	NA	NA
ASV1385	Bacteria	Actinobacteriota	Actinobacteria	NA	NA	NA	NA
ASV1386	Bacteria	Proteobacteria	Alphaproteobacteria	Rhodobacterales	Rhodobacteraceae	NA	NA
ASV1387	Bacteria	Bacteroidota	Bacteroidia	Sphingobacteriales	Sphingobacteriaceae	Mucilaginibacter	NA
ASV1388	Bacteria	Proteobacteria	Gammaproteobacteria	Cellvibrionales	Cellvibrionaceae	Cellvibrio	NA
ASV1390	Bacteria	Proteobacteria	Alphaproteobacteria	Rhizobiales	Rhizobiaceae	NA	NA
ASV1391	Bacteria	Proteobacteria	Gammaproteobacteria	Alteromonadales	Alteromonadaceae	Alishewanella	NA
ASV1392	Bacteria	Bacteroidota	Bacteroidia	Flavobacteriales	Flavobacteriaceae	Planktosalinus	NA
ASV1393	Bacteria	Firmicutes	Bacilli	Bacillales	Bacillaceae	Bacillus	NA
ASV1394	Bacteria	Proteobacteria	Gammaproteobacteria	Enterobacterales	Erwiniaceae	NA	NA
ASV1395	Bacteria	Proteobacteria	Gammaproteobacteria	Pseudomonadales	Pseudomonadaceae	Pseudomonas	NA
ASV1396	Bacteria	Proteobacteria	Alphaproteobacteria	Thalassobaculales	Oceanibaculaceae	Oceanibaculum	NA
ASV1397	Bacteria	Actinobacteriota	Actinobacteria	Propionibacteriales	Nocardioidaceae	NA	NA
ASV1398	Bacteria	Proteobacteria	Gammaproteobacteria	Pseudomonadales	Pseudomonadaceae	Pseudomonas	NA
ASV1399	Bacteria	Planctomycetota	Phycisphaerae	Tepidisphaerales	WD2101 soil group	NA	NA
ASV1400	Bacteria	Bacteroidota	Bacteroidia	Flavobacteriales	Flavobacteriaceae	NA	NA
ASV1401	Bacteria	Proteobacteria	Gammaproteobacteria	Burkholderiales	TRA3-20	NA	NA
ASV1402	Bacteria	Firmicutes	Clostridia	Lachnospirales	Lachnospiraceae	NA	NA
ASV1403	Bacteria	Proteobacteria	Gammaproteobacteria	Enterobacterales	Erwiniaceae	NA	NA
ASV1404	Bacteria	Proteobacteria	Alphaproteobacteria	Rhodobacterales	Rhodobacteraceae	Paracoccus	NA
ASV1405	Bacteria	Patescibacteria	Parcubacteria	NA	NA	NA	NA
ASV1406	Bacteria	Proteobacteria	Alphaproteobacteria	Acetobacterales	Acetobacteraceae	Roseomonas	NA
ASV1407	Bacteria	Proteobacteria	Gammaproteobacteria	Aeromonadales	Aeromonadaceae	Zobellella	NA
ASV1408	Bacteria	Proteobacteria	Alphaproteobacteria	Rhodospirillales	Thalassospiraceae	Thalassospira	NA
ASV1409	Bacteria	Bacteroidota	Bacteroidia	NA	NA	NA	NA
ASV1410	Bacteria	Firmicutes	Bacilli	NA	NA	NA	NA
ASV1411	Bacteria	Proteobacteria	Alphaproteobacteria	NA	NA	NA	NA
ASV1412	Bacteria	Actinobacteriota	Actinobacteria	Propionibacteriales	Propionibacteriaceae	Cutibacterium	NA
ASV1414	Bacteria	Actinobacteriota	Actinobacteria	Micrococcales	Micrococcaceae	Nesterenkonia	NA
ASV1415	Bacteria	Bacteroidota	Bacteroidia	Cytophagales	Cyclobacteriaceae	Mongoliitalea	NA
ASV1416	Bacteria	Patescibacteria	Parcubacteria	Candidatus Kaiserbacteria	NA	NA	NA
ASV1418	Bacteria	Proteobacteria	Alphaproteobacteria	Sphingomonadales	Sphingomonadaceae	NA	NA
ASV1419	Bacteria	Proteobacteria	Gammaproteobacteria	Cellvibrionales	Cellvibrionaceae	Cellvibrio	NA
ASV1420	Bacteria	Proteobacteria	Alphaproteobacteria	Rhizobiales	Devosiaceae	Devosia	NA
ASV1421	Bacteria	Proteobacteria	Alphaproteobacteria	Rickettsiales	Mitochondria	NA	NA
ASV1422	Bacteria	Proteobacteria	Gammaproteobacteria	Burkholderiales	Rhodocyclaceae	Azoarcus	NA
ASV1423	Bacteria	Firmicutes	Clostridia	NA	NA	NA	NA
ASV1424	Bacteria	Proteobacteria	Alphaproteobacteria	Sphingomonadales	Sphingomonadaceae	NA	NA
ASV1425	Bacteria	Bacteroidota	Bacteroidia	Flavobacteriales	Flavobacteriaceae	NA	NA
ASV1426	Bacteria	Proteobacteria	Gammaproteobacteria	Oceanospirillales	Nitrincolaceae	Marinobacterium	NA
ASV1427	Bacteria	Planctomycetota	Phycisphaerae	NA	NA	NA	NA
ASV1428	Bacteria	Proteobacteria	Alphaproteobacteria	Rhizobiales	Rhizobiaceae	NA	NA
ASV1429	Bacteria	Actinobacteriota	Acidimicrobiia	IMCC26256	NA	NA	NA
ASV1431	Bacteria	Actinobacteriota	Actinobacteria	Micrococcales	Micrococcaceae	Arthrobacter	NA
ASV1432	Bacteria	Actinobacteriota	Actinobacteria	Bifidobacteriales	Bifidobacteriaceae	Bifidobacterium	NA
ASV1433	Bacteria	Proteobacteria	Gammaproteobacteria	Enterobacterales	Erwiniaceae	NA	NA
ASV1434	Bacteria	Proteobacteria	Gammaproteobacteria	Oceanospirillales	Halomonadaceae	Halomonas	NA
ASV1435	Bacteria	Patescibacteria	Saccharimonadia	Saccharimonadales	NA	NA	NA
ASV1436	Bacteria	Firmicutes	Bacilli	Bacillales	Planococcaceae	Jeotgalibacillus	NA
ASV1437	Bacteria	Bacteroidota	Bacteroidia	Cytophagales	NA	NA	NA
ASV1438	Bacteria	Acidobacteriota	Acidobacteriae	PAUC26f	NA	NA	NA
ASV1439	Bacteria	Proteobacteria	Gammaproteobacteria	Pseudomonadales	Moraxellaceae	Acinetobacter	NA
ASV1440	Bacteria	Proteobacteria	Alphaproteobacteria	Sphingomonadales	Sphingomonadaceae	NA	NA
ASV1441	Bacteria	Proteobacteria	Gammaproteobacteria	Burkholderiales	Rhodocyclaceae	Thauera	NA
ASV1442	Bacteria	Proteobacteria	Gammaproteobacteria	Burkholderiales	TRA3-20	NA	NA
ASV1445	Bacteria	Proteobacteria	Alphaproteobacteria	Rhizobiales	Rhizobiaceae	NA	NA
ASV1446	Bacteria	Proteobacteria	Gammaproteobacteria	Burkholderiales	Oxalobacteraceae	NA	NA
ASV1447	Bacteria	Proteobacteria	Alphaproteobacteria	Rhizobiales	Devosiaceae	Devosia	NA
ASV1448	Bacteria	Proteobacteria	Gammaproteobacteria	Burkholderiales	Alcaligenaceae	NA	NA
ASV1449	Bacteria	Bacteroidota	Bacteroidia	Flavobacteriales	Cryomorphaceae	Vicingus	NA
ASV1450	Bacteria	Proteobacteria	Gammaproteobacteria	Pseudomonadales	Pseudomonadaceae	Pseudomonas	NA
ASV1451	Bacteria	Proteobacteria	Gammaproteobacteria	Pseudomonadales	Pseudomonadaceae	Pseudomonas	NA
ASV1452	Bacteria	Proteobacteria	Gammaproteobacteria	Cellvibrionales	Cellvibrionaceae	Cellvibrio	NA
ASV1453	Bacteria	Cyanobacteria	Cyanobacteriia	Chloroplast	NA	NA	NA
ASV1454	Bacteria	Bacteroidota	Bacteroidia	NA	NA	NA	NA
ASV1455	Bacteria	Actinobacteriota	Actinobacteria	Corynebacteriales	Mycobacteriaceae	Mycobacterium	NA
ASV1456	Bacteria	Proteobacteria	Gammaproteobacteria	R7C24	NA	NA	NA
ASV1457	Bacteria	Proteobacteria	Alphaproteobacteria	Thalassobaculales	Oceanibaculaceae	Oceanibaculum	NA
ASV1459	Bacteria	Actinobacteriota	Actinobacteria	Micrococcales	Microbacteriaceae	Leucobacter	NA
ASV1461	Bacteria	Proteobacteria	Alphaproteobacteria	Sphingomonadales	Sphingomonadaceae	NA	NA
ASV1462	Bacteria	Proteobacteria	Gammaproteobacteria	Burkholderiales	Comamonadaceae	NA	NA
ASV1463	Bacteria	Actinobacteriota	Actinobacteria	Propionibacteriales	Propionibacteriaceae	Cutibacterium	NA
ASV1464	Bacteria	Actinobacteriota	Actinobacteria	Bifidobacteriales	Bifidobacteriaceae	Bifidobacterium	NA
ASV1465	Bacteria	Proteobacteria	Alphaproteobacteria	Rhodobacterales	Rhodobacteraceae	Paracoccus	NA
ASV1466	Bacteria	Proteobacteria	Alphaproteobacteria	Rhodobacterales	Rhodobacteraceae	NA	NA
ASV1467	Bacteria	Bacteroidota	Bacteroidia	Bacteroidales	NA	NA	NA
ASV1468	Bacteria	Patescibacteria	Parcubacteria	Candidatus Campbellbacteria	NA	NA	NA
ASV1469	Bacteria	Bacteroidota	Bacteroidia	Chitinophagales	Chitinophagaceae	Edaphobaculum	NA
ASV1470	Bacteria	Proteobacteria	Gammaproteobacteria	Cellvibrionales	Cellvibrionaceae	Cellvibrio	NA
ASV1471	Bacteria	Proteobacteria	Gammaproteobacteria	Burkholderiales	Oxalobacteraceae	NA	NA
ASV1473	Bacteria	Firmicutes	Clostridia	Oscillospirales	[Eubacterium] coprostanoligenes group	NA	NA
ASV1474	Bacteria	Proteobacteria	Gammaproteobacteria	Pseudomonadales	Moraxellaceae	Acinetobacter	NA
ASV1475	Bacteria	Patescibacteria	Parcubacteria	Candidatus Adlerbacteria	NA	NA	NA
ASV1476	Bacteria	Actinobacteriota	Actinobacteria	Micrococcales	Micrococcaceae	Nesterenkonia	NA
ASV1477	Bacteria	Proteobacteria	Gammaproteobacteria	NA	NA	NA	NA
ASV1478	Bacteria	Proteobacteria	Gammaproteobacteria	Pseudomonadales	Pseudomonadaceae	Pseudomonas	NA
ASV1479	Bacteria	Proteobacteria	Gammaproteobacteria	Pseudomonadales	Pseudomonadaceae	NA	NA
ASV1480	Bacteria	Proteobacteria	Gammaproteobacteria	Alteromonadales	Alteromonadaceae	Rheinheimera	NA
ASV1481	Bacteria	Proteobacteria	Alphaproteobacteria	Acetobacterales	Acetobacteraceae	Roseomonas	NA
ASV1482	Bacteria	Chloroflexi	Chloroflexia	Thermomicrobiales	JG30-KF-CM45	NA	NA
ASV1484	Bacteria	Patescibacteria	Saccharimonadia	Saccharimonadales	NA	NA	NA
ASV1485	Bacteria	Patescibacteria	Saccharimonadia	Saccharimonadales	NA	NA	NA
ASV1486	Bacteria	Proteobacteria	Alphaproteobacteria	Rhizobiales	Devosiaceae	Devosia	NA
ASV1487	Bacteria	Proteobacteria	Gammaproteobacteria	NA	NA	NA	NA
ASV1488	Bacteria	Proteobacteria	Alphaproteobacteria	Thalassobaculales	Oceanibaculaceae	Oceanibaculum	NA
ASV1489	Bacteria	Proteobacteria	Alphaproteobacteria	Sphingomonadales	Sphingomonadaceae	NA	NA
ASV1490	Bacteria	Patescibacteria	Parcubacteria	Candidatus Campbellbacteria	NA	NA	NA
ASV1491	Bacteria	Proteobacteria	Gammaproteobacteria	Burkholderiales	Rhodocyclaceae	Thauera	NA
ASV1493	Bacteria	Bacteroidota	Bacteroidia	Flavobacteriales	Flavobacteriaceae	Flavobacterium	NA
ASV1494	Bacteria	Actinobacteriota	Actinobacteria	Micrococcales	Micrococcaceae	NA	NA
ASV1495	Bacteria	Proteobacteria	Alphaproteobacteria	Caulobacterales	Hyphomonadaceae	Glycocaulis	NA
ASV1496	Bacteria	Bacteroidota	Bacteroidia	Chitinophagales	Chitinophagaceae	NA	NA
ASV1498	Bacteria	Proteobacteria	Gammaproteobacteria	Pseudomonadales	Pseudomonadaceae	Pseudomonas	NA
ASV1499	Bacteria	Proteobacteria	Gammaproteobacteria	Pseudomonadales	Pseudomonadaceae	Pseudomonas	NA
ASV1500	Bacteria	Firmicutes	Bacilli	Lactobacillales	Streptococcaceae	Streptococcus	NA
ASV1501	Bacteria	Proteobacteria	Alphaproteobacteria	Rhodospirillales	Thalassospiraceae	Thalassospira	NA
ASV1502	Bacteria	Patescibacteria	Parcubacteria	Candidatus Campbellbacteria	NA	NA	NA
ASV1503	Bacteria	Proteobacteria	Gammaproteobacteria	Oceanospirillales	Pseudohongiellaceae	Pseudohongiella	NA
ASV1504	Bacteria	Patescibacteria	Microgenomatia	Candidatus Woesebacteria	NA	NA	NA
ASV1505	Bacteria	Proteobacteria	Gammaproteobacteria	Burkholderiales	Oxalobacteraceae	Massilia	NA
ASV1506	Bacteria	Bacteroidota	Bacteroidia	Chitinophagales	Chitinophagaceae	Taibaiella	NA
ASV1507	Bacteria	Proteobacteria	Gammaproteobacteria	CCD24	NA	NA	NA
ASV1508	Bacteria	Chloroflexi	Chloroflexia	Thermomicrobiales	AKYG1722	NA	NA
ASV1509	Bacteria	Proteobacteria	Alphaproteobacteria	Sphingomonadales	Sphingomonadaceae	Rhizorhapis	NA
ASV1510	Bacteria	Actinobacteriota	Actinobacteria	Micrococcales	Cellulomonadaceae	NA	NA
ASV1513	Bacteria	Bacteroidota	Bacteroidia	Chitinophagales	Chitinophagaceae	Taibaiella	NA
ASV1514	Bacteria	Bacteroidota	Kapabacteria	Kapabacteriales	NA	NA	NA
ASV1515	Bacteria	Proteobacteria	Gammaproteobacteria	NA	NA	NA	NA
ASV1516	Bacteria	Proteobacteria	Alphaproteobacteria	Caulobacterales	Hyphomonadaceae	Hirschia	NA
ASV1517	Bacteria	Planctomycetota	Planctomycetes	Planctomycetales	Rubinisphaeraceae	NA	NA
ASV1519	Bacteria	Proteobacteria	Gammaproteobacteria	Pseudomonadales	Moraxellaceae	Acinetobacter	NA
ASV1520	Bacteria	Proteobacteria	Alphaproteobacteria	Sphingomonadales	Sphingomonadaceae	NA	NA
ASV1521	Bacteria	Proteobacteria	Gammaproteobacteria	Cellvibrionales	Cellvibrionaceae	Marinimicrobium	NA
ASV1522	Bacteria	Bacteroidota	Bacteroidia	Sphingobacteriales	Sphingobacteriaceae	Mucilaginibacter	NA
ASV1524	Bacteria	Actinobacteriota	Acidimicrobiia	IMCC26256	NA	NA	NA
ASV1525	Bacteria	Proteobacteria	Gammaproteobacteria	NA	NA	NA	NA
ASV1528	Bacteria	Proteobacteria	Gammaproteobacteria	Pseudomonadales	Pseudomonadaceae	Pseudomonas	NA
ASV1529	Bacteria	Proteobacteria	Gammaproteobacteria	Cellvibrionales	Cellvibrionaceae	Cellvibrio	NA
ASV1530	Bacteria	Proteobacteria	Gammaproteobacteria	Pasteurellales	Pasteurellaceae	Haemophilus	NA
ASV1531	Bacteria	Proteobacteria	Alphaproteobacteria	Azospirillales	Azospirillaceae	Skermanella	NA
ASV1532	Bacteria	Actinobacteriota	Actinobacteria	Micrococcales	Micrococcaceae	NA	NA
ASV1533	Bacteria	Verrucomicrobiota	Verrucomicrobiae	Verrucomicrobiales	Rubritaleaceae	Luteolibacter	NA
ASV1534	Bacteria	Firmicutes	Bacilli	Bacillales	Bacillaceae	Bacillus	NA
ASV1536	Bacteria	Patescibacteria	Parcubacteria	NA	NA	NA	NA
ASV1537	Bacteria	Proteobacteria	Gammaproteobacteria	Enterobacterales	Yersiniaceae	NA	NA
ASV1538	Bacteria	Proteobacteria	Alphaproteobacteria	Caulobacterales	Caulobacteraceae	Brevundimonas	NA
ASV1539	Bacteria	Verrucomicrobiota	Verrucomicrobiae	Opitutales	Opitutaceae	Lacunisphaera	NA
ASV1541	Bacteria	Actinobacteriota	Actinobacteria	Micrococcales	Micrococcaceae	NA	NA
ASV1542	Bacteria	Proteobacteria	Gammaproteobacteria	Cellvibrionales	Cellvibrionaceae	Cellvibrio	NA
ASV1543	Bacteria	Proteobacteria	Gammaproteobacteria	Pseudomonadales	Moraxellaceae	Acinetobacter	NA
ASV1544	Bacteria	Firmicutes	Bacilli	Lactobacillales	Streptococcaceae	Streptococcus	NA
ASV1545	Bacteria	Verrucomicrobiota	Chlamydiae	Chlamydiales	NA	NA	NA
ASV1546	Bacteria	Proteobacteria	Gammaproteobacteria	Burkholderiales	Alcaligenaceae	Pusillimonas	NA
ASV1547	Bacteria	Bacteroidota	Ignavibacteria	Ignavibacteriales	PHOS-HE36	NA	NA
ASV1548	Bacteria	Actinobacteriota	Actinobacteria	Micrococcales	Micrococcaceae	Arthrobacter	NA
ASV1549	Bacteria	Actinobacteriota	Actinobacteria	Micrococcales	Micrococcaceae	Kocuria	NA
ASV1550	Bacteria	Bacteroidota	Bacteroidia	NA	NA	NA	NA
ASV1551	Bacteria	Proteobacteria	Gammaproteobacteria	NA	NA	NA	NA
ASV1552	Bacteria	Firmicutes	Bacilli	Staphylococcales	Staphylococcaceae	Staphylococcus	NA
ASV1553	Bacteria	Cyanobacteria	Cyanobacteriia	Chloroplast	NA	NA	NA
ASV1554	Bacteria	Proteobacteria	Gammaproteobacteria	Alteromonadales	Idiomarinaceae	Aliidiomarina	NA
ASV1555	Bacteria	Proteobacteria	Gammaproteobacteria	Alteromonadales	Idiomarinaceae	Aliidiomarina	NA
ASV1557	Bacteria	Bacteroidota	Bacteroidia	Cytophagales	Cyclobacteriaceae	Algoriphagus	NA
ASV1558	Bacteria	Actinobacteriota	Actinobacteria	Streptomycetales	Streptomycetaceae	NA	NA
ASV1559	Bacteria	Proteobacteria	Alphaproteobacteria	Rhodobacterales	Rhodobacteraceae	NA	NA
ASV1560	Bacteria	Bacteroidota	Bacteroidia	Sphingobacteriales	Lentimicrobiaceae	Lentimicrobium	NA
ASV1562	Bacteria	Proteobacteria	Gammaproteobacteria	Burkholderiales	Comamonadaceae	Rhizobacter	NA
ASV1563	Bacteria	Proteobacteria	Gammaproteobacteria	NA	NA	NA	NA
ASV1564	Bacteria	Planctomycetota	Phycisphaerae	Tepidisphaerales	WD2101 soil group	NA	NA
ASV1565	Bacteria	Proteobacteria	Alphaproteobacteria	Rhodobacterales	Rhodobacteraceae	Rubellimicrobium	NA
ASV1566	Bacteria	Verrucomicrobiota	Verrucomicrobiae	Verrucomicrobiales	Rubritaleaceae	Luteolibacter	NA
ASV1567	Bacteria	Abditibacteriota	Abditibacteria	Abditibacteriales	Abditibacteriaceae	Abditibacterium	NA
ASV1568	Bacteria	Proteobacteria	Gammaproteobacteria	Alteromonadales	Alteromonadaceae	Rheinheimera	NA
ASV1569	Bacteria	Proteobacteria	Alphaproteobacteria	Sphingomonadales	Sphingomonadaceae	NA	NA
ASV1572	Bacteria	Actinobacteriota	Actinobacteria	Micrococcales	Microbacteriaceae	NA	NA
ASV1573	Bacteria	Patescibacteria	Parcubacteria	Candidatus Zambryskibacteria	NA	NA	NA
ASV1575	Bacteria	Planctomycetota	Planctomycetes	Pirellulales	Pirellulaceae	Pir4 lineage	NA
ASV1576	Bacteria	Proteobacteria	Gammaproteobacteria	Pseudomonadales	Moraxellaceae	Acinetobacter	NA
ASV1577	Bacteria	Gemmatimonadota	Longimicrobia	Longimicrobiales	Longimicrobiaceae	YC-ZSS-LKJ147	NA
ASV1578	Bacteria	Proteobacteria	Gammaproteobacteria	Burkholderiales	Comamonadaceae	Aquabacterium	NA
ASV1579	Bacteria	Chloroflexi	Anaerolineae	RBG-13-54-9	NA	NA	NA
ASV1580	Bacteria	Proteobacteria	Alphaproteobacteria	Sphingomonadales	Sphingomonadaceae	Sphingobium	NA
ASV1581	Bacteria	Proteobacteria	Alphaproteobacteria	Rhodobacterales	Rhodobacteraceae	NA	NA
ASV1584	Bacteria	Planctomycetota	Planctomycetes	Pirellulales	Pirellulaceae	Blastopirellula	NA
ASV1585	Bacteria	Proteobacteria	Gammaproteobacteria	Enterobacterales	Yersiniaceae	Serratia	NA
ASV1586	Bacteria	Proteobacteria	Alphaproteobacteria	Sphingomonadales	Sphingomonadaceae	NA	NA
ASV1587	Bacteria	Proteobacteria	Alphaproteobacteria	Rhizobiales	Devosiaceae	Devosia	NA
ASV1588	Bacteria	Proteobacteria	Alphaproteobacteria	Sphingomonadales	Sphingomonadaceae	Sphingomonas	NA
ASV1589	Bacteria	Proteobacteria	Alphaproteobacteria	Caulobacterales	Hyphomonadaceae	SWB02	NA
ASV1590	Bacteria	Chloroflexi	Chloroflexia	Thermomicrobiales	JG30-KF-CM45	NA	NA
ASV1591	Bacteria	Proteobacteria	Gammaproteobacteria	Oceanospirillales	Nitrincolaceae	Marinobacterium	NA
ASV1592	Bacteria	Proteobacteria	Gammaproteobacteria	Cellvibrionales	Cellvibrionaceae	Cellvibrio	NA
ASV1593	Bacteria	Bacteroidota	Bacteroidia	Flavobacteriales	Flavobacteriaceae	Muricauda	NA
ASV1594	Bacteria	Bacteroidota	Kapabacteria	Kapabacteriales	NA	NA	NA
ASV1595	Bacteria	Firmicutes	Bacilli	Bacillales	Bacillaceae	Anaerobacillus	NA
ASV1596	Bacteria	Bacteroidota	Bacteroidia	Chitinophagales	Saprospiraceae	Portibacter	NA
ASV1597	Bacteria	Proteobacteria	Gammaproteobacteria	Enterobacterales	Erwiniaceae	NA	NA
ASV1598	Bacteria	Bacteroidota	Rhodothermia	Balneolales	Balneolaceae	CK06-06-Mud-MAS4B-21	NA
ASV1599	Bacteria	Bacteroidota	Bacteroidia	Sphingobacteriales	Sphingobacteriaceae	Mucilaginibacter	NA
ASV1600	Bacteria	Proteobacteria	Gammaproteobacteria	Burkholderiales	Oxalobacteraceae	Massilia	NA
ASV1601	Bacteria	Verrucomicrobiota	Verrucomicrobiae	NA	NA	NA	NA
ASV1602	Bacteria	Proteobacteria	Alphaproteobacteria	Rhizobiales	Rhizobiaceae	NA	NA
ASV1604	Bacteria	Proteobacteria	Alphaproteobacteria	Caulobacterales	Hyphomonadaceae	Glycocaulis	NA
ASV1605	Bacteria	Proteobacteria	Gammaproteobacteria	Burkholderiales	Rhodocyclaceae	NA	NA
ASV1606	Bacteria	Proteobacteria	Gammaproteobacteria	Pseudomonadales	Moraxellaceae	Acinetobacter	NA
ASV1607	Bacteria	Proteobacteria	Alphaproteobacteria	Rhodospirillales	Magnetospiraceae	Magnetospira	NA
ASV1608	Bacteria	Bacteroidota	Bacteroidia	Cytophagales	Cyclobacteriaceae	Mongoliitalea	NA
ASV1609	Bacteria	Proteobacteria	Alphaproteobacteria	Rhodobacterales	Rhodobacteraceae	NA	NA
ASV1610	Bacteria	Proteobacteria	Gammaproteobacteria	Pseudomonadales	Pseudomonadaceae	Pseudomonas	NA
ASV1611	Bacteria	Proteobacteria	Gammaproteobacteria	Oceanospirillales	Nitrincolaceae	Marinobacterium	NA
ASV1612	Bacteria	Bacteroidota	Bacteroidia	Sphingobacteriales	Sphingobacteriaceae	Pedobacter	NA
ASV1613	Bacteria	Proteobacteria	Alphaproteobacteria	Rhizobiales	Rhizobiaceae	NA	NA
ASV1614	Bacteria	Bacteroidota	Bacteroidia	Cytophagales	Microscillaceae	Chryseolinea	NA
ASV1616	Bacteria	Bacteroidota	Bacteroidia	Cytophagales	Cyclobacteriaceae	Belliella	NA
ASV1617	Bacteria	Proteobacteria	Alphaproteobacteria	Sphingomonadales	Sphingomonadaceae	NA	NA
ASV1618	Bacteria	Bacteroidota	Bacteroidia	Flavobacteriales	Crocinitomicaceae	NA	NA
ASV1619	Bacteria	Actinobacteriota	Actinobacteria	Propionibacteriales	Nocardioidaceae	Nocardioides	NA
ASV1620	Bacteria	Proteobacteria	Gammaproteobacteria	Enterobacterales	Yersiniaceae	Serratia	NA
ASV1621	Bacteria	Proteobacteria	Gammaproteobacteria	Pseudomonadales	Moraxellaceae	Acinetobacter	NA
ASV1622	Bacteria	Proteobacteria	Alphaproteobacteria	Thalassobaculales	Oceanibaculaceae	Oceanibaculum	NA
ASV1623	Bacteria	Proteobacteria	Alphaproteobacteria	Sphingomonadales	Sphingomonadaceae	Sphingomonas	NA
ASV1624	Bacteria	Bacteroidota	Bacteroidia	Sphingobacteriales	Sphingobacteriaceae	Pedobacter	NA
ASV1625	Bacteria	Planctomycetota	Planctomycetes	Pirellulales	Pirellulaceae	Rhodopirellula	NA
ASV1626	Bacteria	Proteobacteria	Alphaproteobacteria	Sphingomonadales	Sphingomonadaceae	Sphingobium	NA
ASV1628	Bacteria	Proteobacteria	Alphaproteobacteria	NA	NA	NA	NA
ASV1630	Bacteria	Proteobacteria	Alphaproteobacteria	Rhodobacterales	Rhodobacteraceae	Rubellimicrobium	NA
ASV1631	Bacteria	MBNT15	NA	NA	NA	NA	NA
ASV1633	Bacteria	Proteobacteria	Gammaproteobacteria	Pseudomonadales	Moraxellaceae	Acinetobacter	NA
ASV1634	Bacteria	Actinobacteriota	Actinobacteria	Micrococcales	Micrococcaceae	NA	NA
ASV1635	Bacteria	Proteobacteria	Gammaproteobacteria	Pseudomonadales	Moraxellaceae	Acinetobacter	NA
ASV1636	Bacteria	Bacteroidota	Bacteroidia	Cytophagales	Hymenobacteraceae	Adhaeribacter	NA
ASV1637	Bacteria	Proteobacteria	Gammaproteobacteria	Enterobacterales	NA	NA	NA
ASV1638	Bacteria	Patescibacteria	Saccharimonadia	Saccharimonadales	Saccharimonadaceae	NA	NA
ASV1640	Bacteria	Patescibacteria	Saccharimonadia	Saccharimonadales	NA	NA	NA
ASV1641	Bacteria	Patescibacteria	Saccharimonadia	Saccharimonadales	NA	NA	NA
ASV1642	Bacteria	Bacteroidota	Bacteroidia	Sphingobacteriales	Sphingobacteriaceae	Pedobacter	NA
ASV1643	Bacteria	Bacteroidota	Bacteroidia	Flavobacteriales	Weeksellaceae	Chryseobacterium	NA
ASV1644	Bacteria	Proteobacteria	Alphaproteobacteria	Parvibaculales	Parvibaculaceae	Parvibaculum	NA
ASV1645	Bacteria	Actinobacteriota	Acidimicrobiia	IMCC26256	NA	NA	NA
ASV1646	Bacteria	Bacteroidota	Bacteroidia	Flavobacteriales	Flavobacteriaceae	Flavobacterium	NA
ASV1647	Bacteria	Chloroflexi	Chloroflexia	Thermomicrobiales	JG30-KF-CM45	NA	NA
ASV1648	Bacteria	Bacteroidota	Bacteroidia	Chitinophagales	Chitinophagaceae	NA	NA
ASV1649	Bacteria	Patescibacteria	Saccharimonadia	Saccharimonadales	Saccharimonadaceae	TM7a	NA
ASV1650	Bacteria	Proteobacteria	Gammaproteobacteria	Burkholderiales	Rhodocyclaceae	Dechloromonas	NA
ASV1652	Bacteria	Proteobacteria	Gammaproteobacteria	Burkholderiales	Comamonadaceae	NA	NA
ASV1653	Bacteria	Proteobacteria	Alphaproteobacteria	Rickettsiales	Mitochondria	NA	NA
ASV1654	Bacteria	Proteobacteria	Alphaproteobacteria	Rhizobiales	Beijerinckiaceae	Methylobacterium-Methylorubrum	NA
ASV1655	Bacteria	Proteobacteria	Alphaproteobacteria	Rhodobacterales	Rhodobacteraceae	NA	NA
ASV1656	Bacteria	Bacteroidota	Bacteroidia	Chitinophagales	Saprospiraceae	Membranicola	NA
ASV1659	Bacteria	Proteobacteria	Alphaproteobacteria	Rhizobiales	Xanthobacteraceae	Pseudolabrys	NA
ASV1660	Bacteria	Proteobacteria	Alphaproteobacteria	Rhizobiales	Devosiaceae	Devosia	NA
ASV1661	Bacteria	Proteobacteria	Alphaproteobacteria	Rhizobiales	Rhizobiaceae	Aureimonas	NA
ASV1662	Bacteria	Bacteroidota	Kapabacteria	Kapabacteriales	NA	NA	NA
ASV1663	Bacteria	Bacteroidota	Bacteroidia	Flavobacteriales	Crocinitomicaceae	NA	NA
ASV1664	Bacteria	Proteobacteria	Alphaproteobacteria	Sphingomonadales	Sphingomonadaceae	Sphingosinicella	NA
ASV1665	Bacteria	Proteobacteria	Gammaproteobacteria	Pseudomonadales	Moraxellaceae	Acinetobacter	NA
ASV1666	Bacteria	Firmicutes	Clostridia	Lachnospirales	Lachnospiraceae	Coprococcus	NA
ASV1668	Bacteria	Proteobacteria	Gammaproteobacteria	Burkholderiales	Nitrosomonadaceae	MND1	NA
ASV1669	Bacteria	Proteobacteria	Gammaproteobacteria	Pseudomonadales	Pseudomonadaceae	Pseudomonas	NA
ASV1670	Bacteria	Proteobacteria	Gammaproteobacteria	Burkholderiales	TRA3-20	NA	NA
ASV1672	Bacteria	Planctomycetota	Planctomycetes	Pirellulales	Pirellulaceae	Pir4 lineage	NA
ASV1674	Bacteria	Proteobacteria	Gammaproteobacteria	Pseudomonadales	Pseudomonadaceae	Pseudomonas	NA
ASV1676	Bacteria	Bacteroidota	Bacteroidia	Chitinophagales	Chitinophagaceae	Chitinophaga	NA
ASV1677	Bacteria	Verrucomicrobiota	Verrucomicrobiae	Verrucomicrobiales	Rubritaleaceae	Luteolibacter	NA
ASV1678	Bacteria	Actinobacteriota	Thermoleophilia	Solirubrobacterales	Solirubrobacteraceae	NA	NA
ASV1679	Bacteria	Proteobacteria	Gammaproteobacteria	Pseudomonadales	Pseudomonadaceae	Pseudomonas	NA
ASV1680	Bacteria	Proteobacteria	Gammaproteobacteria	Pseudomonadales	Pseudomonadaceae	Pseudomonas	NA
ASV1681	Bacteria	NB1-j	NA	NA	NA	NA	NA
ASV1682	Bacteria	Proteobacteria	Gammaproteobacteria	Enterobacterales	NA	NA	NA
ASV1683	Bacteria	Proteobacteria	Gammaproteobacteria	Burkholderiales	Comamonadaceae	Rhizobacter	NA
ASV1684	Bacteria	Proteobacteria	Gammaproteobacteria	Cellvibrionales	Cellvibrionaceae	Cellvibrio	NA
ASV1685	Bacteria	Bacteroidota	Bacteroidia	Flavobacteriales	Weeksellaceae	Chryseobacterium	NA
ASV1686	Bacteria	Actinobacteriota	Actinobacteria	Micrococcales	Micrococcaceae	NA	NA
ASV1687	Bacteria	Acidobacteriota	Blastocatellia	Blastocatellales	Blastocatellaceae	NA	NA
ASV1688	Bacteria	Proteobacteria	Alphaproteobacteria	Acetobacterales	Acetobacteraceae	Rubritepida	NA
ASV1689	Bacteria	Proteobacteria	Gammaproteobacteria	Vibrionales	Vibrionaceae	Vibrio	NA
ASV1690	Bacteria	Firmicutes	Bacilli	Erysipelotrichales	Erysipelatoclostridiaceae	Catenibacterium	NA
ASV1691	Bacteria	Firmicutes	Clostridia	Lachnospirales	Lachnospiraceae	NA	NA
ASV1692	Bacteria	Bacteroidota	Bacteroidia	Sphingobacteriales	Sphingobacteriaceae	Sphingobacterium	NA
ASV1693	Bacteria	Proteobacteria	Gammaproteobacteria	Nitrosococcales	Methylophagaceae	Methylophaga	NA
ASV1694	Bacteria	Bacteroidota	Bacteroidia	Flavobacteriales	Cryomorphaceae	Vicingus	NA
ASV1695	Bacteria	Proteobacteria	Gammaproteobacteria	Oceanospirillales	Halomonadaceae	Halomonas	NA
ASV1697	Bacteria	Proteobacteria	Gammaproteobacteria	Pseudomonadales	Pseudomonadaceae	Pseudomonas	NA
ASV1699	Bacteria	Bacteroidota	Bacteroidia	Cytophagales	Cyclobacteriaceae	NA	NA
ASV1700	Bacteria	Patescibacteria	Parcubacteria	Candidatus Campbellbacteria	NA	NA	NA
ASV1701	Bacteria	Proteobacteria	Gammaproteobacteria	Xanthomonadales	Xanthomonadaceae	Pseudoxanthomonas	NA
ASV1702	Bacteria	Bacteroidota	Bacteroidia	Flavobacteriales	Flavobacteriaceae	Planktosalinus	NA
ASV1703	Bacteria	Proteobacteria	Gammaproteobacteria	Oceanospirillales	Halomonadaceae	Halomonas	NA
ASV1704	Bacteria	Proteobacteria	Alphaproteobacteria	Sphingomonadales	Sphingomonadaceae	NA	NA
ASV1706	Bacteria	Bacteroidota	Bacteroidia	Flavobacteriales	Flavobacteriaceae	NA	NA
ASV1707	Bacteria	Patescibacteria	NA	NA	NA	NA	NA
ASV1708	Bacteria	Proteobacteria	Gammaproteobacteria	NA	NA	NA	NA
ASV1710	Bacteria	Proteobacteria	Gammaproteobacteria	Burkholderiales	Rhodocyclaceae	Azoarcus	NA
ASV1711	Bacteria	Patescibacteria	Parcubacteria	Candidatus Kaiserbacteria	NA	NA	NA
ASV1712	Bacteria	Bdellovibrionota	Bdellovibrionia	Bdellovibrionales	Bdellovibrionaceae	Bdellovibrio	NA
ASV1713	Bacteria	Proteobacteria	Alphaproteobacteria	Rhodobacterales	Rhodobacteraceae	NA	NA
ASV1714	Bacteria	Patescibacteria	Saccharimonadia	Saccharimonadales	NA	NA	NA
ASV1715	Bacteria	Actinobacteriota	Actinobacteria	Frankiales	Geodermatophilaceae	Klenkia	NA
ASV1716	Bacteria	Proteobacteria	Gammaproteobacteria	Xanthomonadales	Rhodanobacteraceae	Pseudofulvimonas	NA
ASV1717	Bacteria	Bacteroidota	Rhodothermia	Balneolales	Balneolaceae	CK06-06-Mud-MAS4B-21	NA
ASV1718	Bacteria	Proteobacteria	Alphaproteobacteria	Rhodospirillales	Thalassospiraceae	Thalassospira	NA
ASV1719	Bacteria	Proteobacteria	Gammaproteobacteria	Pseudomonadales	Moraxellaceae	Acinetobacter	NA
ASV1720	Bacteria	Patescibacteria	Parcubacteria	Candidatus Nomurabacteria	NA	NA	NA
ASV1721	Bacteria	Dependentiae	Babeliae	Babeliales	Vermiphilaceae	NA	NA
ASV1722	Bacteria	Proteobacteria	Gammaproteobacteria	Burkholderiales	Comamonadaceae	NA	NA
ASV1723	Bacteria	Bacteroidota	Bacteroidia	Cytophagales	Hymenobacteraceae	Hymenobacter	NA
ASV1725	Bacteria	Planctomycetota	Phycisphaerae	Tepidisphaerales	WD2101 soil group	NA	NA
ASV1726	Bacteria	Proteobacteria	Alphaproteobacteria	Rhizobiales	Rhizobiaceae	NA	NA
ASV1727	Bacteria	Bacteroidota	Bacteroidia	Cytophagales	Microscillaceae	NA	NA
ASV1728	Bacteria	Proteobacteria	Alphaproteobacteria	Sphingomonadales	Sphingomonadaceae	NA	NA
ASV1730	Bacteria	Proteobacteria	Alphaproteobacteria	Rhodobacterales	Rhodobacteraceae	NA	NA
ASV1731	Bacteria	Bacteroidota	Bacteroidia	Flavobacteriales	Flavobacteriaceae	NA	NA
ASV1732	Bacteria	Proteobacteria	Gammaproteobacteria	Oceanospirillales	Pseudohongiellaceae	Pseudohongiella	NA
ASV1734	Bacteria	Proteobacteria	Gammaproteobacteria	Oceanospirillales	Marinomonadaceae	Marinomonas	NA
ASV1735	Bacteria	Proteobacteria	Alphaproteobacteria	Rhizobiales	Rhizobiaceae	NA	NA
ASV1736	Bacteria	Proteobacteria	Alphaproteobacteria	Rhizobiales	Rhizobiaceae	NA	NA
ASV1737	Bacteria	Proteobacteria	Alphaproteobacteria	Rhodobacterales	Rhodobacteraceae	NA	NA
ASV1738	Bacteria	Proteobacteria	Gammaproteobacteria	Burkholderiales	Rhodocyclaceae	Thauera	NA
ASV1739	Bacteria	Proteobacteria	Gammaproteobacteria	Enterobacterales	Erwiniaceae	NA	NA
ASV1740	Bacteria	Planctomycetota	Phycisphaerae	Tepidisphaerales	WD2101 soil group	NA	NA
ASV1741	Bacteria	Actinobacteriota	Actinobacteria	Frankiales	NA	NA	NA
ASV1742	Bacteria	Firmicutes	Bacilli	Bacillales	Planococcaceae	Jeotgalibacillus	NA
ASV1743	Bacteria	Chloroflexi	KD4-96	NA	NA	NA	NA
ASV1744	Bacteria	Proteobacteria	Gammaproteobacteria	Enterobacterales	Enterobacteriaceae	Escherichia-Shigella	NA
ASV1745	Bacteria	Proteobacteria	Alphaproteobacteria	Rhizobiales	Xanthobacteraceae	Pseudolabrys	NA
ASV1746	Bacteria	Bacteroidota	Bacteroidia	Sphingobacteriales	Sphingobacteriaceae	Parapedobacter	NA
ASV1747	Bacteria	Sumerlaeota	Sumerlaeia	Sumerlaeales	Sumerlaeaceae	Sumerlaea	NA
ASV1750	Bacteria	Proteobacteria	Alphaproteobacteria	NA	NA	NA	NA
ASV1752	Bacteria	Proteobacteria	Alphaproteobacteria	Sphingomonadales	Sphingomonadaceae	Sphingomonas	NA
ASV1753	Bacteria	Acidobacteriota	Acidobacteriae	Bryobacterales	Bryobacteraceae	Bryobacter	NA
ASV1754	Bacteria	Actinobacteriota	Actinobacteria	Micrococcales	Micrococcaceae	NA	NA
ASV1755	Bacteria	Proteobacteria	Alphaproteobacteria	Azospirillales	Azospirillaceae	Niveispirillum	NA
ASV1756	Bacteria	Proteobacteria	Gammaproteobacteria	Aeromonadales	Aeromonadaceae	Aeromonas	NA
ASV1757	Bacteria	Proteobacteria	Gammaproteobacteria	Aeromonadales	Aeromonadaceae	Zobellella	NA
ASV1758	Bacteria	Verrucomicrobiota	Verrucomicrobiae	Opitutales	Opitutaceae	NA	NA
ASV1759	Bacteria	Verrucomicrobiota	Verrucomicrobiae	Opitutales	Puniceicoccaceae	Puniceicoccus	NA
ASV1760	Bacteria	Bacteroidota	Bacteroidia	NA	NA	NA	NA
ASV1761	Bacteria	Verrucomicrobiota	Chlamydiae	Chlamydiales	NA	NA	NA
ASV1762	Bacteria	Proteobacteria	Gammaproteobacteria	Enterobacterales	Erwiniaceae	NA	NA
ASV1763	Bacteria	Proteobacteria	Alphaproteobacteria	Rhodobacterales	Rhodobacteraceae	NA	NA
ASV1764	Bacteria	Patescibacteria	Parcubacteria	Candidatus Kaiserbacteria	NA	NA	NA
ASV1765	Bacteria	NB1-j	NA	NA	NA	NA	NA
ASV1766	Bacteria	Proteobacteria	Gammaproteobacteria	Oceanospirillales	Halomonadaceae	Halomonas	NA
ASV1767	Bacteria	Bacteroidota	Bacteroidia	Sphingobacteriales	Sphingobacteriaceae	Olivibacter	NA
ASV1768	Bacteria	Proteobacteria	Gammaproteobacteria	Enterobacterales	NA	NA	NA
ASV1769	Bacteria	Proteobacteria	Alphaproteobacteria	Rhizobiales	Devosiaceae	Devosia	NA
ASV1770	Bacteria	Proteobacteria	Alphaproteobacteria	Rhizobiales	Devosiaceae	Devosia	NA
ASV1771	Bacteria	Actinobacteriota	Actinobacteria	Corynebacteriales	Nocardiaceae	Rhodococcus	NA
ASV1772	Bacteria	Proteobacteria	Alphaproteobacteria	Rhizobiales	Xanthobacteraceae	Rhodopseudomonas	NA
ASV1773	Bacteria	Proteobacteria	Alphaproteobacteria	Rhizobiales	Beijerinckiaceae	Bosea	NA
ASV1774	Bacteria	Proteobacteria	Alphaproteobacteria	Rhodospirillales	Thalassospiraceae	Thalassospira	NA
ASV1775	Bacteria	Cyanobacteria	Sericytochromatia	NA	NA	NA	NA
ASV1776	Bacteria	Proteobacteria	Gammaproteobacteria	Pseudomonadales	Moraxellaceae	Acinetobacter	NA
ASV1777	Bacteria	Abditibacteriota	Abditibacteria	Abditibacteriales	Abditibacteriaceae	Abditibacterium	NA
ASV1780	Bacteria	Bacteroidota	Bacteroidia	Sphingobacteriales	Lentimicrobiaceae	Lentimicrobium	NA
ASV1782	Bacteria	Proteobacteria	Gammaproteobacteria	Pseudomonadales	Pseudomonadaceae	Pseudomonas	NA
ASV1783	Bacteria	Bacteroidota	Bacteroidia	Flavobacteriales	Flavobacteriaceae	Planktosalinus	NA
ASV1784	Bacteria	Proteobacteria	Gammaproteobacteria	Pseudomonadales	Moraxellaceae	Acinetobacter	NA
ASV1785	Bacteria	Actinobacteriota	Actinobacteria	Streptomycetales	Streptomycetaceae	Streptomyces	NA
ASV1786	Bacteria	Firmicutes	Clostridia	Lachnospirales	Lachnospiraceae	NA	NA
ASV1787	Bacteria	Proteobacteria	Gammaproteobacteria	Pseudomonadales	Pseudomonadaceae	Pseudomonas	NA
ASV1788	Bacteria	Actinobacteriota	Actinobacteria	Micrococcales	Microbacteriaceae	Leucobacter	NA
ASV1789	Bacteria	Bacteroidota	Bacteroidia	Flavobacteriales	Weeksellaceae	Moheibacter	NA
ASV1790	Bacteria	Patescibacteria	Parcubacteria	NA	NA	NA	NA
ASV1792	Bacteria	Proteobacteria	Gammaproteobacteria	Oceanospirillales	NA	NA	NA
ASV1793	Bacteria	Proteobacteria	Alphaproteobacteria	Sphingomonadales	Sphingomonadaceae	Sphingobium	NA
ASV1794	Bacteria	Proteobacteria	Alphaproteobacteria	Sphingomonadales	Sphingomonadaceae	Novosphingobium	NA
ASV1795	Bacteria	Acidobacteriota	Acidobacteriae	Acidobacteriales	NA	NA	NA
ASV1796	Bacteria	Firmicutes	Bacilli	Bacillales	Bacillaceae	NA	NA
ASV1797	Bacteria	Proteobacteria	Alphaproteobacteria	Rhodobacterales	Rhodobacteraceae	Rubellimicrobium	NA
ASV1798	Bacteria	Proteobacteria	Gammaproteobacteria	Pseudomonadales	Pseudomonadaceae	NA	NA
ASV1799	Bacteria	Gemmatimonadota	Longimicrobia	Longimicrobiales	Longimicrobiaceae	Longimicrobium	NA
ASV1800	Bacteria	Firmicutes	Bacilli	Bacillales	Bacillaceae	Bacillus	NA
ASV1801	Bacteria	Bacteroidota	Bacteroidia	Chitinophagales	Chitinophagaceae	Edaphobaculum	NA
ASV1802	Bacteria	Proteobacteria	Gammaproteobacteria	Burkholderiales	Comamonadaceae	Hydrogenophaga	NA
ASV1803	Bacteria	Proteobacteria	Alphaproteobacteria	Sphingomonadales	Sphingomonadaceae	NA	NA
ASV1804	Bacteria	Proteobacteria	Alphaproteobacteria	Rhodobacterales	Rhodobacteraceae	NA	NA
ASV1805	Bacteria	Proteobacteria	Alphaproteobacteria	Rhodospirillales	Magnetospiraceae	Magnetospira	NA
ASV1806	Bacteria	Patescibacteria	Saccharimonadia	Saccharimonadales	NA	NA	NA
ASV1807	Bacteria	Proteobacteria	Gammaproteobacteria	Burkholderiales	Oxalobacteraceae	NA	NA
ASV1808	Bacteria	Proteobacteria	Alphaproteobacteria	Caulobacterales	Caulobacteraceae	Brevundimonas	NA
ASV1809	Bacteria	Bacteroidota	Bacteroidia	Cytophagales	Microscillaceae	Chryseolinea	NA
ASV1810	Bacteria	Planctomycetota	Planctomycetes	Planctomycetales	Schlesneriaceae	Planctopirus	NA
ASV1811	Bacteria	Proteobacteria	Alphaproteobacteria	Acetobacterales	Acetobacteraceae	NA	NA
ASV1812	Bacteria	Planctomycetota	Phycisphaerae	Tepidisphaerales	WD2101 soil group	NA	NA
ASV1816	Bacteria	Proteobacteria	Alphaproteobacteria	Caulobacterales	Hyphomonadaceae	SWB02	NA
ASV1817	Bacteria	Proteobacteria	Gammaproteobacteria	Burkholderiales	Nitrosomonadaceae	MND1	NA
ASV1818	Bacteria	Planctomycetota	Phycisphaerae	Tepidisphaerales	WD2101 soil group	NA	NA
ASV1819	Bacteria	Proteobacteria	Gammaproteobacteria	Pseudomonadales	Moraxellaceae	Acinetobacter	NA
ASV1820	Bacteria	Verrucomicrobiota	Chlamydiae	Chlamydiales	NA	NA	NA
ASV1821	Bacteria	Proteobacteria	Gammaproteobacteria	Pseudomonadales	Pseudomonadaceae	Pseudomonas	NA
ASV1822	Bacteria	Bacteroidota	Ignavibacteria	Ignavibacteriales	PHOS-HE36	NA	NA
ASV1823	Bacteria	Proteobacteria	Gammaproteobacteria	Xanthomonadales	Xanthomonadaceae	Pseudoxanthomonas	NA
ASV1824	Bacteria	Proteobacteria	Alphaproteobacteria	Rhizobiales	Rhizobiaceae	Allorhizobium-Neorhizobium-Pararhizobium-Rhizobium	NA
ASV1825	Bacteria	Bdellovibrionota	Bdellovibrionia	Bacteriovoracales	Bacteriovoracaceae	NA	NA
ASV1826	Bacteria	Proteobacteria	Alphaproteobacteria	Sphingomonadales	Sphingomonadaceae	Sphingobium	NA
ASV1827	Bacteria	Cyanobacteria	Cyanobacteriia	Chloroplast	NA	NA	NA
ASV1828	Bacteria	Proteobacteria	Gammaproteobacteria	Pseudomonadales	Pseudomonadaceae	NA	NA
ASV1829	Bacteria	Proteobacteria	Gammaproteobacteria	Alteromonadales	Alteromonadaceae	Rheinheimera	NA
ASV1831	Bacteria	Proteobacteria	Gammaproteobacteria	Cellvibrionales	Cellvibrionaceae	Cellvibrio	NA
ASV1832	Bacteria	Actinobacteriota	Actinobacteria	Micrococcales	Microbacteriaceae	NA	NA
ASV1833	Bacteria	Proteobacteria	Gammaproteobacteria	Burkholderiales	Alcaligenaceae	NA	NA
ASV1835	Bacteria	Proteobacteria	Alphaproteobacteria	Rhodobacterales	Rhodobacteraceae	NA	NA
ASV1836	Bacteria	Proteobacteria	Alphaproteobacteria	Rhodobacterales	Rhodobacteraceae	NA	NA
ASV1837	Bacteria	Proteobacteria	Gammaproteobacteria	Cellvibrionales	Cellvibrionaceae	Cellvibrio	NA
ASV1838	Bacteria	Proteobacteria	Alphaproteobacteria	Rickettsiales	Mitochondria	NA	NA
ASV1839	Bacteria	Proteobacteria	Gammaproteobacteria	Pseudomonadales	Pseudomonadaceae	NA	NA
ASV1840	Bacteria	Proteobacteria	Gammaproteobacteria	Alteromonadales	Idiomarinaceae	Idiomarina	NA
ASV1841	Bacteria	Firmicutes	Clostridia	Lachnospirales	Lachnospiraceae	NA	NA
ASV1842	Bacteria	Deinococcota	Deinococci	Deinococcales	Trueperaceae	Truepera	NA
ASV1844	Bacteria	Proteobacteria	Gammaproteobacteria	Burkholderiales	Comamonadaceae	NA	NA
ASV1845	Bacteria	Patescibacteria	Parcubacteria	Candidatus Kaiserbacteria	NA	NA	NA
ASV1846	Bacteria	Patescibacteria	Parcubacteria	Candidatus Nomurabacteria	NA	NA	NA
ASV1847	Bacteria	Proteobacteria	Gammaproteobacteria	NA	NA	NA	NA
ASV1848	Bacteria	Verrucomicrobiota	Verrucomicrobiae	UA11	NA	NA	NA
ASV1849	Bacteria	Deinococcota	Deinococci	Deinococcales	Trueperaceae	Truepera	NA
ASV1850	Bacteria	Proteobacteria	Gammaproteobacteria	JTB23	NA	NA	NA
ASV1851	Bacteria	Actinobacteriota	Actinobacteria	Propionibacteriales	Nocardioidaceae	NA	NA
ASV1852	Bacteria	Proteobacteria	Alphaproteobacteria	Rhodobacterales	Rhodobacteraceae	NA	NA
ASV1853	Bacteria	Proteobacteria	Alphaproteobacteria	Rhodobacterales	Rhodobacteraceae	NA	NA
ASV1854	Bacteria	Actinobacteriota	Actinobacteria	Micrococcales	Microbacteriaceae	NA	NA
ASV1856	Bacteria	Proteobacteria	Alphaproteobacteria	Rhizobiales	Rhizobiaceae	NA	NA
ASV1857	Bacteria	Actinobacteriota	Actinobacteria	Streptomycetales	Streptomycetaceae	Streptomyces	NA
ASV1858	Bacteria	Gemmatimonadota	Longimicrobia	Longimicrobiales	Longimicrobiaceae	Longimicrobium	NA
ASV1859	Bacteria	Proteobacteria	Gammaproteobacteria	Pseudomonadales	Pseudomonadaceae	NA	NA
ASV1860	Bacteria	Proteobacteria	Gammaproteobacteria	Enterobacterales	Erwiniaceae	NA	NA
ASV1861	Bacteria	Proteobacteria	Alphaproteobacteria	Rhodobacterales	Rhodobacteraceae	NA	NA
ASV1862	Bacteria	Bacteroidota	Bacteroidia	Sphingobacteriales	Lentimicrobiaceae	Lentimicrobium	NA
ASV1863	Bacteria	Actinobacteriota	Actinobacteria	Corynebacteriales	NA	NA	NA
ASV1864	Bacteria	Bacteroidota	Bacteroidia	Sphingobacteriales	Sphingobacteriaceae	Mucilaginibacter	NA
ASV1865	Bacteria	Bacteroidota	Bacteroidia	Chitinophagales	Chitinophagaceae	Chitinophaga	NA
ASV1866	Bacteria	Actinobacteriota	Actinobacteria	Bifidobacteriales	Bifidobacteriaceae	Bifidobacterium	NA
ASV1867	Bacteria	Firmicutes	Clostridia	Lachnospirales	Lachnospiraceae	NA	NA
ASV1868	Bacteria	Gemmatimonadota	Longimicrobia	Longimicrobiales	Longimicrobiaceae	NA	NA
ASV1870	Bacteria	Proteobacteria	Alphaproteobacteria	Rhodospirillales	Magnetospiraceae	Magnetospira	NA
ASV1871	Bacteria	Proteobacteria	Gammaproteobacteria	Burkholderiales	Nitrosomonadaceae	Nitrosomonas	NA
ASV1873	Bacteria	Campilobacterota	Campylobacteria	Campylobacterales	Arcobacteraceae	Malaciobacter	NA
ASV1874	Bacteria	Proteobacteria	Alphaproteobacteria	Rhizobiales	Rhizobiaceae	NA	NA
ASV1875	Bacteria	Proteobacteria	Alphaproteobacteria	NA	NA	NA	NA
ASV1876	Bacteria	Firmicutes	Bacilli	Bacillales	Planococcaceae	NA	NA
ASV1878	Bacteria	Proteobacteria	Gammaproteobacteria	NA	NA	NA	NA
ASV1879	Bacteria	Firmicutes	Clostridia	Lachnospirales	Lachnospiraceae	NA	NA
ASV1880	Bacteria	Planctomycetota	Phycisphaerae	Tepidisphaerales	WD2101 soil group	NA	NA
ASV1881	Bacteria	Actinobacteriota	Actinobacteria	Propionibacteriales	Nocardioidaceae	NA	NA
ASV1882	Bacteria	Proteobacteria	Alphaproteobacteria	Rhizobiales	Devosiaceae	Devosia	NA
ASV1884	Bacteria	Bacteroidota	Bacteroidia	Flavobacteriales	Flavobacteriaceae	Flavobacterium	NA
ASV1885	Bacteria	Planctomycetota	Phycisphaerae	Tepidisphaerales	WD2101 soil group	NA	NA
ASV1887	Bacteria	Verrucomicrobiota	Verrucomicrobiae	Verrucomicrobiales	Rubritaleaceae	Luteolibacter	NA
ASV1888	Bacteria	Actinobacteriota	Actinobacteria	Micrococcales	Micrococcaceae	NA	NA
ASV1889	Bacteria	Planctomycetota	Phycisphaerae	Tepidisphaerales	WD2101 soil group	NA	NA
ASV1890	Bacteria	Gemmatimonadota	Longimicrobia	Longimicrobiales	Longimicrobiaceae	Longimicrobium	NA
ASV1891	Bacteria	Verrucomicrobiota	Chlamydiae	Chlamydiales	NA	NA	NA
ASV1893	Bacteria	Bacteroidota	Bacteroidia	Flavobacteriales	Flavobacteriaceae	Planktosalinus	NA
ASV1896	Bacteria	Proteobacteria	Gammaproteobacteria	Cellvibrionales	Cellvibrionaceae	Cellvibrio	NA
ASV1897	Bacteria	Bacteroidota	Bacteroidia	Cytophagales	Cyclobacteriaceae	Lunatimonas	NA
ASV1899	Bacteria	Deinococcota	Deinococci	Deinococcales	Trueperaceae	Truepera	NA
ASV1900	Bacteria	Proteobacteria	Gammaproteobacteria	Pseudomonadales	Moraxellaceae	Acinetobacter	NA
ASV1901	Bacteria	Abditibacteriota	Abditibacteria	Abditibacteriales	Abditibacteriaceae	Abditibacterium	NA
ASV1902	Bacteria	Proteobacteria	Gammaproteobacteria	Burkholderiales	Comamonadaceae	NA	NA
ASV1903	Bacteria	Proteobacteria	Alphaproteobacteria	Sphingomonadales	Sphingomonadaceae	NA	NA
ASV1904	Bacteria	Bacteroidota	Bacteroidia	Flavobacteriales	Flavobacteriaceae	Flavobacterium	NA
ASV1907	Bacteria	Planctomycetota	Brocadiae	Brocadiales	Brocadiaceae	Candidatus Kuenenia	NA
ASV1908	Bacteria	Verrucomicrobiota	Chlamydiae	Chlamydiales	NA	NA	NA
ASV1909	Bacteria	Proteobacteria	Alphaproteobacteria	Rhizobiales	Xanthobacteraceae	Rhodopseudomonas	NA
ASV1910	Bacteria	Proteobacteria	Gammaproteobacteria	Steroidobacterales	Steroidobacteraceae	Steroidobacter	NA
ASV1911	Bacteria	Proteobacteria	Alphaproteobacteria	Rhizobiales	Devosiaceae	Devosia	NA
ASV1912	Bacteria	Cyanobacteria	Cyanobacteriia	Chloroplast	NA	NA	NA
ASV1913	Bacteria	Bacteroidota	Bacteroidia	Flavobacteriales	Flavobacteriaceae	Flavobacterium	NA
ASV1914	Bacteria	Proteobacteria	Alphaproteobacteria	Rhodospirillales	Thalassospiraceae	Thalassospira	NA
ASV1916	Bacteria	Proteobacteria	Gammaproteobacteria	NA	NA	NA	NA
ASV1917	Bacteria	Proteobacteria	Alphaproteobacteria	Rhodospirillales	Rhodospirillaceae	Novispirillum	NA
ASV1920	Bacteria	Bacteroidota	Bacteroidia	Sphingobacteriales	Sphingobacteriaceae	Mucilaginibacter	NA
ASV1921	Bacteria	Bacteroidota	Bacteroidia	Chitinophagales	Chitinophagaceae	Chitinophaga	NA
ASV1922	Bacteria	Patescibacteria	Saccharimonadia	Saccharimonadales	NA	NA	NA
ASV1923	Bacteria	Verrucomicrobiota	Verrucomicrobiae	Opitutales	Opitutaceae	Lacunisphaera	NA
ASV1925	Bacteria	Verrucomicrobiota	Verrucomicrobiae	Opitutales	Puniceicoccaceae	Puniceicoccus	NA
ASV1926	Bacteria	Proteobacteria	Gammaproteobacteria	Burkholderiales	Alcaligenaceae	Castellaniella	NA
ASV1927	Bacteria	Bacteroidota	Bacteroidia	Sphingobacteriales	Lentimicrobiaceae	Lentimicrobium	NA
ASV1928	Bacteria	Patescibacteria	Parcubacteria	Candidatus Kaiserbacteria	NA	NA	NA
ASV1930	Bacteria	Proteobacteria	Alphaproteobacteria	Caulobacterales	Caulobacteraceae	Phenylobacterium	NA
ASV1931	Bacteria	Abditibacteriota	Abditibacteria	Abditibacteriales	Abditibacteriaceae	Abditibacterium	NA
ASV1932	Bacteria	Proteobacteria	Alphaproteobacteria	Sphingomonadales	Sphingomonadaceae	Sphingomonas	NA
ASV1933	Bacteria	Proteobacteria	Gammaproteobacteria	Pseudomonadales	Pseudomonadaceae	Pseudomonas	NA
ASV1934	Bacteria	Proteobacteria	Gammaproteobacteria	Pseudomonadales	Pseudomonadaceae	Pseudomonas	NA
ASV1935	Bacteria	Proteobacteria	Gammaproteobacteria	Burkholderiales	Methylophilaceae	UBA6140	NA
ASV1936	Bacteria	Proteobacteria	Alphaproteobacteria	Rhizobiales	Rhizobiaceae	NA	NA
ASV1938	Bacteria	Chloroflexi	Chloroflexia	Kallotenuales	AKIW781	NA	NA
ASV1939	Bacteria	Chloroflexi	Chloroflexia	Kallotenuales	AKIW781	NA	NA
ASV1940	Bacteria	Actinobacteriota	Actinobacteria	Corynebacteriales	Mycobacteriaceae	Mycobacterium	NA
ASV1941	Bacteria	Bacteroidota	Bacteroidia	Flavobacteriales	Flavobacteriaceae	NA	NA
ASV1942	Bacteria	Proteobacteria	Gammaproteobacteria	Oceanospirillales	Marinomonadaceae	Marinomonas	NA
ASV1944	Bacteria	Proteobacteria	Gammaproteobacteria	Cellvibrionales	Cellvibrionaceae	Cellvibrio	NA
ASV1945	Bacteria	Proteobacteria	Alphaproteobacteria	Rhizobiales	Devosiaceae	Devosia	NA
ASV1946	Bacteria	Proteobacteria	Alphaproteobacteria	Rhizobiales	Devosiaceae	Pelagibacterium	NA
ASV1947	Bacteria	Proteobacteria	Gammaproteobacteria	Alteromonadales	Alteromonadaceae	Rheinheimera	NA
ASV1948	Bacteria	Bacteroidota	Bacteroidia	Flavobacteriales	Flavobacteriaceae	NA	NA
ASV1950	Bacteria	Actinobacteriota	Actinobacteria	Propionibacteriales	Nocardioidaceae	Nocardioides	NA
ASV1951	Bacteria	Proteobacteria	Alphaproteobacteria	Parvibaculales	Parvibaculaceae	Parvibaculum	NA
ASV1952	Bacteria	Proteobacteria	Gammaproteobacteria	Pseudomonadales	Moraxellaceae	Acinetobacter	NA
ASV1953	Bacteria	Verrucomicrobiota	Verrucomicrobiae	Verrucomicrobiales	Rubritaleaceae	Luteolibacter	NA
ASV1954	Bacteria	Bacteroidota	Bacteroidia	Cytophagales	Cyclobacteriaceae	Mongoliitalea	NA
ASV1955	Bacteria	Proteobacteria	Gammaproteobacteria	Oceanospirillales	NA	NA	NA
ASV1956	Bacteria	Proteobacteria	Alphaproteobacteria	Rhodospirillales	Magnetospiraceae	Magnetospira	NA
ASV1957	Bacteria	Proteobacteria	Gammaproteobacteria	Pseudomonadales	Pseudomonadaceae	Pseudomonas	NA
ASV1958	Bacteria	Proteobacteria	Gammaproteobacteria	Pseudomonadales	Pseudomonadaceae	Pseudomonas	NA
ASV1959	Bacteria	Proteobacteria	Gammaproteobacteria	Cellvibrionales	Cellvibrionaceae	Cellvibrio	NA
ASV1960	Bacteria	Actinobacteriota	Acidimicrobiia	IMCC26256	NA	NA	NA
ASV1961	Bacteria	Planctomycetota	Phycisphaerae	Tepidisphaerales	CPla-3 termite group	NA	NA
ASV1962	Bacteria	Proteobacteria	Gammaproteobacteria	Aeromonadales	Aeromonadaceae	Zobellella	NA
ASV1963	Bacteria	Proteobacteria	Gammaproteobacteria	Pseudomonadales	Moraxellaceae	Acinetobacter	NA
ASV1964	Bacteria	Bacteroidota	Bacteroidia	Flavobacteriales	Flavobacteriaceae	Planktosalinus	NA
ASV1965	Bacteria	Proteobacteria	Gammaproteobacteria	Burkholderiales	Comamonadaceae	Hydrogenophaga	NA
ASV1966	Bacteria	Proteobacteria	Gammaproteobacteria	Pseudomonadales	Moraxellaceae	Acinetobacter	NA
ASV1967	Bacteria	Proteobacteria	Alphaproteobacteria	Rhodobacterales	Rhodobacteraceae	Rubellimicrobium	NA
ASV1968	Bacteria	Proteobacteria	Gammaproteobacteria	Pseudomonadales	Moraxellaceae	Acinetobacter	NA
ASV1969	Bacteria	Actinobacteriota	Coriobacteriia	Coriobacteriales	Coriobacteriaceae	Collinsella	NA
ASV1970	Bacteria	Cyanobacteria	Cyanobacteriia	Chloroplast	NA	NA	NA
ASV1971	Bacteria	Proteobacteria	Alphaproteobacteria	NA	NA	NA	NA
ASV1972	Bacteria	Bdellovibrionota	Bdellovibrionia	Bdellovibrionales	Bdellovibrionaceae	Bdellovibrio	NA
ASV1974	Bacteria	Bacteroidota	Bacteroidia	Flavobacteriales	Flavobacteriaceae	Planktosalinus	NA
ASV1975	Bacteria	NB1-j	NA	NA	NA	NA	NA
ASV1976	Bacteria	Proteobacteria	Alphaproteobacteria	Sphingomonadales	Sphingomonadaceae	NA	NA
ASV1977	Bacteria	Planctomycetota	Planctomycetes	Pirellulales	Pirellulaceae	Pir4 lineage	NA
ASV1978	Bacteria	Bacteroidota	Bacteroidia	Chitinophagales	Chitinophagaceae	Chitinophaga	NA
ASV1979	Bacteria	Proteobacteria	Gammaproteobacteria	Pseudomonadales	Pseudomonadaceae	Pseudomonas	NA
ASV1980	Bacteria	Bacteroidota	Bacteroidia	Sphingobacteriales	Sphingobacteriaceae	Pedobacter	NA
ASV1981	Bacteria	Proteobacteria	Alphaproteobacteria	Rhizobiales	Hyphomicrobiaceae	Pedomicrobium	NA
ASV1982	Bacteria	Verrucomicrobiota	Verrucomicrobiae	Verrucomicrobiales	Rubritaleaceae	Luteolibacter	NA
ASV1983	Bacteria	Proteobacteria	Alphaproteobacteria	Rhizobiales	Beijerinckiaceae	Microvirga	NA
ASV1984	Bacteria	Bacteroidota	Bacteroidia	Flavobacteriales	Flavobacteriaceae	Flavobacterium	NA
ASV1985	Bacteria	Proteobacteria	Alphaproteobacteria	Rhodobacterales	Rhodobacteraceae	NA	NA
ASV1986	Bacteria	Proteobacteria	Gammaproteobacteria	Pseudomonadales	Pseudomonadaceae	Pseudomonas	NA
ASV1987	Bacteria	Proteobacteria	Alphaproteobacteria	Sphingomonadales	Sphingomonadaceae	NA	NA
ASV1988	Bacteria	Proteobacteria	Gammaproteobacteria	CCD24	NA	NA	NA
ASV1989	Bacteria	Proteobacteria	Alphaproteobacteria	Caulobacterales	Hyphomonadaceae	SWB02	NA
ASV1990	Bacteria	Proteobacteria	Alphaproteobacteria	Rhizobiales	Hyphomicrobiaceae	Pedomicrobium	NA
ASV1991	Bacteria	Verrucomicrobiota	Verrucomicrobiae	Opitutales	Puniceicoccaceae	Puniceicoccus	NA
ASV1992	Bacteria	Chloroflexi	Chloroflexia	Kallotenuales	AKIW781	NA	NA
ASV1993	Bacteria	Proteobacteria	Gammaproteobacteria	Pseudomonadales	Moraxellaceae	Acinetobacter	NA
ASV1994	Bacteria	Firmicutes	Clostridia	Lachnospirales	Lachnospiraceae	NA	NA
ASV1995	Bacteria	Sumerlaeota	Sumerlaeia	Sumerlaeales	Sumerlaeaceae	Sumerlaea	NA
ASV1996	Bacteria	Gemmatimonadota	Longimicrobia	Longimicrobiales	Longimicrobiaceae	Longimicrobium	NA
ASV2000	Bacteria	Bacteroidota	Bacteroidia	Flavobacteriales	Flavobacteriaceae	Arenibacter	NA
ASV2001	Bacteria	Proteobacteria	Gammaproteobacteria	NA	NA	NA	NA
ASV2002	Bacteria	Proteobacteria	Gammaproteobacteria	Burkholderiales	Comamonadaceae	NA	NA
ASV2003	Bacteria	Proteobacteria	Alphaproteobacteria	Caulobacterales	Caulobacteraceae	Brevundimonas	NA
ASV2006	Bacteria	Proteobacteria	Gammaproteobacteria	Enterobacterales	NA	NA	NA
ASV2007	Bacteria	Proteobacteria	Alphaproteobacteria	Rhizobiales	Beijerinckiaceae	Methylobacterium-Methylorubrum	NA
ASV2008	Bacteria	Bacteroidota	Bacteroidia	Flavobacteriales	Flavobacteriaceae	NA	NA
ASV2009	Bacteria	Patescibacteria	Parcubacteria	Candidatus Campbellbacteria	NA	NA	NA
ASV2010	Bacteria	Proteobacteria	Gammaproteobacteria	Burkholderiales	Rhodocyclaceae	Thauera	NA
ASV2013	Bacteria	Bacteroidota	Bacteroidia	Flavobacteriales	Flavobacteriaceae	Flavobacterium	NA
ASV2014	Bacteria	Proteobacteria	Gammaproteobacteria	Burkholderiales	Oxalobacteraceae	Massilia	NA
ASV2015	Bacteria	Bacteroidota	Bacteroidia	Sphingobacteriales	Sphingobacteriaceae	Pedobacter	NA
ASV2017	Bacteria	Bacteroidota	Bacteroidia	Flavobacteriales	Weeksellaceae	Chryseobacterium	NA
ASV2018	Bacteria	Firmicutes	Bacilli	Bacillales	Salisediminibacteriaceae	Salipaludibacillus	NA
ASV2019	Bacteria	Firmicutes	Bacilli	Exiguobacterales	Exiguobacteraceae	Exiguobacterium	NA
ASV2020	Bacteria	Proteobacteria	Alphaproteobacteria	Parvibaculales	Parvibaculaceae	Parvibaculum	NA
ASV2021	Bacteria	Bacteroidota	Bacteroidia	NA	NA	NA	NA
ASV2022	Bacteria	Proteobacteria	Gammaproteobacteria	Pseudomonadales	Pseudomonadaceae	Pseudomonas	NA
ASV2023	Bacteria	Bacteroidota	Ignavibacteria	Ignavibacteriales	PHOS-HE36	NA	NA
ASV2024	Bacteria	Patescibacteria	Parcubacteria	Candidatus Azambacteria	NA	NA	NA
ASV2025	Bacteria	Bacteroidota	Bacteroidia	Flavobacteriales	Flavobacteriaceae	Flavobacterium	NA
ASV2026	Bacteria	Bacteroidota	Bacteroidia	Sphingobacteriales	Sphingobacteriaceae	Mucilaginibacter	NA
ASV2027	Bacteria	Patescibacteria	Saccharimonadia	Saccharimonadales	NA	NA	NA
ASV2028	Bacteria	Bacteroidota	Bacteroidia	Sphingobacteriales	Sphingobacteriaceae	Pedobacter	NA
ASV2029	Bacteria	Proteobacteria	Gammaproteobacteria	Burkholderiales	Comamonadaceae	NA	NA
ASV2030	Bacteria	Proteobacteria	Alphaproteobacteria	Sphingomonadales	Sphingomonadaceae	Novosphingobium	NA
ASV2031	Bacteria	Bacteroidota	Bacteroidia	Flavobacteriales	Flavobacteriaceae	Planktosalinus	NA
ASV2032	Bacteria	Proteobacteria	Gammaproteobacteria	Pseudomonadales	Moraxellaceae	Acinetobacter	NA
ASV2033	Bacteria	Proteobacteria	Gammaproteobacteria	Pseudomonadales	Moraxellaceae	Acinetobacter	NA
ASV2034	Bacteria	Bacteroidota	SJA-28	NA	NA	NA	NA
ASV2035	Bacteria	Planctomycetota	Planctomycetes	Planctomycetales	Rubinisphaeraceae	Rubinisphaera	NA
ASV2036	Bacteria	Patescibacteria	Parcubacteria	Candidatus Kaiserbacteria	NA	NA	NA
ASV2038	Bacteria	Proteobacteria	Gammaproteobacteria	Burkholderiales	Nitrosomonadaceae	Nitrosomonas	NA
ASV2039	Bacteria	Patescibacteria	Parcubacteria	Candidatus Kaiserbacteria	NA	NA	NA
ASV2041	Bacteria	Patescibacteria	Parcubacteria	Candidatus Adlerbacteria	NA	NA	NA
ASV2042	Bacteria	Patescibacteria	Parcubacteria	NA	NA	NA	NA
ASV2043	Bacteria	Bacteroidota	Bacteroidia	Sphingobacteriales	Sphingobacteriaceae	Mucilaginibacter	NA
ASV2044	Bacteria	Bacteroidota	Bacteroidia	Chitinophagales	Chitinophagaceae	NA	NA
ASV2045	Bacteria	Proteobacteria	Gammaproteobacteria	NA	NA	NA	NA
ASV2046	Bacteria	Proteobacteria	Alphaproteobacteria	Rhizobiales	Xanthobacteraceae	NA	NA
ASV2047	Bacteria	Proteobacteria	Alphaproteobacteria	Caulobacterales	Hyphomonadaceae	SWB02	NA
ASV2048	Bacteria	Proteobacteria	Gammaproteobacteria	Burkholderiales	Methylophilaceae	NA	NA
ASV2049	Bacteria	Firmicutes	Bacilli	Bacillales	Planococcaceae	Jeotgalibacillus	NA
ASV2050	Bacteria	Proteobacteria	Gammaproteobacteria	Pseudomonadales	Pseudomonadaceae	NA	NA
ASV2051	Bacteria	Actinobacteriota	Actinobacteria	Bifidobacteriales	Bifidobacteriaceae	Bifidobacterium	NA
ASV2052	Bacteria	Firmicutes	Clostridia	Lachnospirales	Lachnospiraceae	NA	NA
ASV2053	Bacteria	Proteobacteria	Gammaproteobacteria	Enterobacterales	NA	NA	NA
ASV2054	Bacteria	Dependentiae	Babeliae	Babeliales	Vermiphilaceae	NA	NA
ASV2056	Bacteria	Proteobacteria	Gammaproteobacteria	Oceanospirillales	Marinomonadaceae	Marinomonas	NA
ASV2057	Bacteria	Patescibacteria	Parcubacteria	Candidatus Azambacteria	NA	NA	NA
ASV2058	Bacteria	Bacteroidota	Bacteroidia	Flavobacteriales	Flavobacteriaceae	Flavobacterium	NA
ASV2059	Bacteria	Proteobacteria	Gammaproteobacteria	Burkholderiales	Comamonadaceae	Aquabacterium	NA
ASV2060	Bacteria	Bacteroidota	Bacteroidia	Flavobacteriales	Weeksellaceae	Chryseobacterium	NA
ASV2061	Bacteria	Proteobacteria	Alphaproteobacteria	Sphingomonadales	Sphingomonadaceae	Sphingomonas	NA
ASV2062	Bacteria	Proteobacteria	Alphaproteobacteria	Parvibaculales	Parvibaculaceae	Parvibaculum	NA
ASV2063	Bacteria	Proteobacteria	Alphaproteobacteria	Sphingomonadales	Sphingomonadaceae	NA	NA
ASV2064	Bacteria	Patescibacteria	Saccharimonadia	Saccharimonadales	NA	NA	NA
ASV2065	Bacteria	Patescibacteria	Parcubacteria	Candidatus Lloydbacteria	NA	NA	NA
ASV2066	Bacteria	Proteobacteria	Gammaproteobacteria	Burkholderiales	Rhodocyclaceae	Thauera	NA
ASV2067	Bacteria	Planctomycetota	Phycisphaerae	Tepidisphaerales	Tepidisphaeraceae	Tepidisphaera	NA
ASV2068	Bacteria	Proteobacteria	Alphaproteobacteria	Sphingomonadales	Sphingomonadaceae	NA	NA
ASV2069	Bacteria	Cyanobacteria	Cyanobacteriia	Chloroplast	NA	NA	NA
ASV2070	Bacteria	Chloroflexi	Dehalococcoidia	S085	NA	NA	NA
ASV2071	Bacteria	Proteobacteria	Gammaproteobacteria	Burkholderiales	TRA3-20	NA	NA
ASV2072	Bacteria	Proteobacteria	Alphaproteobacteria	Sphingomonadales	Sphingomonadaceae	NA	NA
ASV2073	Bacteria	Bacteroidota	Bacteroidia	Flavobacteriales	Flavobacteriaceae	NA	NA
ASV2075	Bacteria	Patescibacteria	Parcubacteria	Candidatus Kaiserbacteria	NA	NA	NA
ASV2076	Bacteria	Actinobacteriota	Actinobacteria	Corynebacteriales	Nocardiaceae	Rhodococcus	NA
ASV2077	Bacteria	Patescibacteria	Parcubacteria	NA	NA	NA	NA
ASV2080	Bacteria	Proteobacteria	Gammaproteobacteria	Burkholderiales	Comamonadaceae	Rhizobacter	NA
ASV2081	Bacteria	Proteobacteria	Alphaproteobacteria	Sphingomonadales	Sphingomonadaceae	NA	NA
ASV2082	Bacteria	Verrucomicrobiota	Verrucomicrobiae	Verrucomicrobiales	Verrucomicrobiaceae	Prosthecobacter	NA
ASV2083	Bacteria	Proteobacteria	Gammaproteobacteria	Pseudomonadales	Pseudomonadaceae	NA	NA
ASV2084	Bacteria	Proteobacteria	Gammaproteobacteria	Enterobacterales	NA	NA	NA
ASV2085	Bacteria	Acidobacteriota	Blastocatellia	Blastocatellales	Blastocatellaceae	Blastocatella	NA
ASV2086	Bacteria	Planctomycetota	Planctomycetes	Pirellulales	Pirellulaceae	Rhodopirellula	NA
ASV2087	Bacteria	Bacteroidota	Rhodothermia	Balneolales	Balneolaceae	CK06-06-Mud-MAS4B-21	NA
ASV2088	Bacteria	Proteobacteria	Gammaproteobacteria	Burkholderiales	NA	NA	NA
ASV2091	Bacteria	Gemmatimonadota	BD2-11 terrestrial group	NA	NA	NA	NA
ASV2092	Bacteria	Proteobacteria	Gammaproteobacteria	Enterobacterales	NA	NA	NA
ASV2093	Bacteria	Bacteroidota	Bacteroidia	Sphingobacteriales	Sphingobacteriaceae	Pedobacter	NA
ASV2094	Bacteria	Cyanobacteria	Cyanobacteriia	Chloroplast	NA	NA	NA
ASV2095	Bacteria	Actinobacteriota	Actinobacteria	Propionibacteriales	Nocardioidaceae	Nocardioides	NA
ASV2096	Bacteria	Bacteroidota	Bacteroidia	NA	NA	NA	NA
ASV2097	Bacteria	Actinobacteriota	Acidimicrobiia	IMCC26256	NA	NA	NA
ASV2098	Bacteria	Gemmatimonadota	Longimicrobia	Longimicrobiales	Longimicrobiaceae	Longimicrobium	NA
ASV2099	Bacteria	Bacteroidota	Bacteroidia	Flavobacteriales	Flavobacteriaceae	NA	NA
ASV2101	Bacteria	Proteobacteria	Gammaproteobacteria	Oceanospirillales	Nitrincolaceae	Marinobacterium	NA
ASV2103	Bacteria	Planctomycetota	Brocadiae	Brocadiales	Brocadiaceae	Candidatus Kuenenia	NA
ASV2104	Bacteria	Actinobacteriota	Acidimicrobiia	IMCC26256	NA	NA	NA
ASV2105	Bacteria	Bacteroidota	Bacteroidia	Flavobacteriales	Weeksellaceae	Chryseobacterium	NA
ASV2107	Bacteria	Myxococcota	Polyangia	Polyangiales	Phaselicystidaceae	Phaselicystis	NA
ASV2108	Bacteria	Proteobacteria	Alphaproteobacteria	Caulobacterales	Hyphomonadaceae	SWB02	NA
ASV2109	Bacteria	Proteobacteria	Alphaproteobacteria	Rickettsiales	Mitochondria	NA	NA
ASV2112	Bacteria	Bacteroidota	Bacteroidia	Flavobacteriales	Flavobacteriaceae	Flavobacterium	NA
ASV2113	Bacteria	Patescibacteria	Parcubacteria	NA	NA	NA	NA
ASV2114	Bacteria	Proteobacteria	Gammaproteobacteria	Burkholderiales	Rhodocyclaceae	Azoarcus	NA
ASV2115	Bacteria	Chloroflexi	JG30-KF-CM66	NA	NA	NA	NA
ASV2117	Bacteria	Proteobacteria	Alphaproteobacteria	Rhizobiales	Rhizobiaceae	NA	NA
ASV2118	Bacteria	Acidobacteriota	Vicinamibacteria	Subgroup 17	NA	NA	NA
ASV2119	Bacteria	Myxococcota	Polyangia	Polyangiales	BIrii41	NA	NA
ASV2120	Bacteria	Firmicutes	Bacilli	Bacillales	Bacillaceae	NA	NA
ASV2121	Bacteria	Bacteroidota	Bacteroidia	Cytophagales	NA	NA	NA
ASV2124	Bacteria	Planctomycetota	Phycisphaerae	Tepidisphaerales	WD2101 soil group	NA	NA
ASV2125	Bacteria	Bacteroidota	Bacteroidia	Sphingobacteriales	Sphingobacteriaceae	Sphingobacterium	NA
ASV2126	Bacteria	Bacteroidota	Bacteroidia	Sphingobacteriales	Sphingobacteriaceae	Sphingobacterium	NA
ASV2128	Bacteria	Patescibacteria	Parcubacteria	NA	NA	NA	NA
ASV2129	Bacteria	Proteobacteria	Gammaproteobacteria	Burkholderiales	Comamonadaceae	NA	NA
ASV2130	Bacteria	Bacteroidota	Bacteroidia	Chitinophagales	Chitinophagaceae	Taibaiella	NA
ASV2131	Bacteria	Proteobacteria	Alphaproteobacteria	Rhizobiales	Rhizobiaceae	NA	NA
ASV2132	Bacteria	Proteobacteria	Alphaproteobacteria	Sphingomonadales	Sphingomonadaceae	NA	NA
ASV2133	Bacteria	Proteobacteria	Alphaproteobacteria	Caulobacterales	Caulobacteraceae	Caulobacter	NA
ASV2134	Bacteria	Firmicutes	Bacilli	Paenibacillales	Paenibacillaceae	NA	NA
ASV2135	Bacteria	Firmicutes	Bacilli	Acholeplasmatales	Acholeplasmataceae	Acholeplasma	NA
ASV2136	Bacteria	Bacteroidota	Bacteroidia	NA	NA	NA	NA
ASV2137	Bacteria	Proteobacteria	Gammaproteobacteria	Oceanospirillales	Marinomonadaceae	Marinomonas	NA
ASV2138	Bacteria	Planctomycetota	Planctomycetes	Pirellulales	Pirellulaceae	Pirellula	NA
ASV2139	Bacteria	Proteobacteria	Alphaproteobacteria	Rhizobiales	Devosiaceae	Devosia	NA
ASV2140	Bacteria	Proteobacteria	Gammaproteobacteria	Pseudomonadales	Pseudomonadaceae	NA	NA
ASV2141	Bacteria	Proteobacteria	Alphaproteobacteria	Rhodobacterales	Rhodobacteraceae	Falsirhodobacter	NA
ASV2142	Bacteria	Bacteroidota	Bacteroidia	Sphingobacteriales	Sphingobacteriaceae	Mucilaginibacter	NA
ASV2143	Bacteria	Proteobacteria	Gammaproteobacteria	Pseudomonadales	Pseudomonadaceae	Pseudomonas	NA
ASV2144	Bacteria	Actinobacteriota	Actinobacteria	Micrococcales	Micrococcaceae	NA	NA
ASV2145	Bacteria	Bacteroidota	Bacteroidia	Flavobacteriales	Weeksellaceae	Chryseobacterium	NA
ASV2146	Bacteria	Planctomycetota	Phycisphaerae	Tepidisphaerales	WD2101 soil group	NA	NA
ASV2147	Bacteria	Verrucomicrobiota	Verrucomicrobiae	Opitutales	Opitutaceae	Lacunisphaera	NA
ASV2148	Bacteria	Verrucomicrobiota	Verrucomicrobiae	Opitutales	Puniceicoccaceae	Puniceicoccus	NA
ASV2149	Bacteria	Proteobacteria	Gammaproteobacteria	Pseudomonadales	Pseudomonadaceae	Pseudomonas	NA
ASV2150	Bacteria	Verrucomicrobiota	Verrucomicrobiae	Opitutales	Puniceicoccaceae	Puniceicoccus	NA
ASV2151	Bacteria	Planctomycetota	Phycisphaerae	Tepidisphaerales	WD2101 soil group	NA	NA
ASV2152	Bacteria	Bacteroidota	Bacteroidia	Cytophagales	Cyclobacteriaceae	Algoriphagus	NA
ASV2153	Bacteria	Proteobacteria	Alphaproteobacteria	Azospirillales	Azospirillaceae	Azospirillum	NA
ASV2154	Bacteria	Chloroflexi	Chloroflexia	Chloroflexales	Herpetosiphonaceae	Herpetosiphon	NA
ASV2156	Bacteria	Proteobacteria	Gammaproteobacteria	Oceanospirillales	Nitrincolaceae	Marinobacterium	NA
ASV2159	Bacteria	Patescibacteria	Parcubacteria	NA	NA	NA	NA
ASV2160	Bacteria	Bacteroidota	Bacteroidia	Sphingobacteriales	Lentimicrobiaceae	Lentimicrobium	NA
ASV2161	Bacteria	Bacteroidota	Bacteroidia	Sphingobacteriales	Sphingobacteriaceae	Pedobacter	NA
ASV2162	Bacteria	Proteobacteria	Alphaproteobacteria	Rhizobiales	Beijerinckiaceae	Microvirga	NA
ASV2164	Bacteria	Cyanobacteria	Cyanobacteriia	Chloroplast	NA	NA	NA
ASV2165	Bacteria	Planctomycetota	Phycisphaerae	Tepidisphaerales	WD2101 soil group	NA	NA
ASV2166	Bacteria	Actinobacteriota	Actinobacteria	Micrococcales	Micrococcaceae	NA	NA
ASV2167	Bacteria	Proteobacteria	Gammaproteobacteria	Pseudomonadales	Moraxellaceae	Acinetobacter	NA
ASV2169	Bacteria	Bacteroidota	Bacteroidia	Cytophagales	Cyclobacteriaceae	Mongoliitalea	NA
ASV2170	Bacteria	Proteobacteria	Gammaproteobacteria	Burkholderiales	Rhodocyclaceae	Azoarcus	NA
ASV2171	Bacteria	Patescibacteria	Saccharimonadia	Saccharimonadales	Saccharimonadaceae	TM7a	NA
ASV2172	Bacteria	Patescibacteria	Parcubacteria	NA	NA	NA	NA
ASV2173	Bacteria	Bacteroidota	Bacteroidia	Flavobacteriales	Weeksellaceae	Moheibacter	NA
ASV2174	Bacteria	Proteobacteria	Alphaproteobacteria	Sphingomonadales	Sphingomonadaceae	NA	NA
ASV2175	Bacteria	Proteobacteria	Alphaproteobacteria	Sphingomonadales	Sphingomonadaceae	NA	NA
ASV2176	Bacteria	Proteobacteria	Alphaproteobacteria	NA	NA	NA	NA
ASV2177	Bacteria	Firmicutes	Bacilli	Lactobacillales	Streptococcaceae	Streptococcus	NA
ASV2178	Bacteria	Proteobacteria	Alphaproteobacteria	Rhizobiales	Rhizobiaceae	NA	NA
ASV2179	Bacteria	Proteobacteria	Alphaproteobacteria	Rhodobacterales	Rhodobacteraceae	Rhodobaculum	NA
ASV2181	Bacteria	Firmicutes	Bacilli	Lactobacillales	Streptococcaceae	Streptococcus	NA
ASV2182	Bacteria	Bacteroidota	Bacteroidia	Flavobacteriales	Flavobacteriaceae	NA	NA
ASV2183	Bacteria	Proteobacteria	Alphaproteobacteria	Rhodobacterales	Rhodobacteraceae	NA	NA
ASV2185	Bacteria	Bacteroidota	Bacteroidia	Sphingobacteriales	Sphingobacteriaceae	Mucilaginibacter	NA
ASV2186	Bacteria	Planctomycetota	Phycisphaerae	Tepidisphaerales	WD2101 soil group	NA	NA
ASV2188	Bacteria	Proteobacteria	Alphaproteobacteria	Sphingomonadales	Sphingomonadaceae	NA	NA
ASV2190	Bacteria	Proteobacteria	Alphaproteobacteria	Caulobacterales	Caulobacteraceae	Brevundimonas	NA
ASV2191	Bacteria	Cyanobacteria	Cyanobacteriia	Chloroplast	NA	NA	NA
ASV2192	Bacteria	Proteobacteria	Gammaproteobacteria	Aeromonadales	Aeromonadaceae	Zobellella	NA
ASV2194	Bacteria	Verrucomicrobiota	Verrucomicrobiae	Opitutales	Puniceicoccaceae	Puniceicoccus	NA
ASV2195	Bacteria	Proteobacteria	Alphaproteobacteria	Caulobacterales	Hyphomonadaceae	SWB02	NA
ASV2196	Bacteria	Planctomycetota	Planctomycetes	Pirellulales	Pirellulaceae	NA	NA
ASV2197	Bacteria	Proteobacteria	Alphaproteobacteria	Sphingomonadales	Sphingomonadaceae	NA	NA
ASV2198	Bacteria	Bacteroidota	Bacteroidia	Flavobacteriales	Flavobacteriaceae	NA	NA
ASV2199	Bacteria	Firmicutes	Clostridia	Oscillospirales	Ruminococcaceae	Subdoligranulum	NA
ASV2200	Bacteria	Proteobacteria	Gammaproteobacteria	Burkholderiales	Alcaligenaceae	Pusillimonas	NA
ASV2201	Bacteria	Proteobacteria	Gammaproteobacteria	Burkholderiales	Rhodocyclaceae	Thauera	NA
ASV2202	Bacteria	Patescibacteria	Parcubacteria	Candidatus Azambacteria	NA	NA	NA
ASV2204	Bacteria	Proteobacteria	Gammaproteobacteria	Cellvibrionales	Cellvibrionaceae	Cellvibrio	NA
ASV2205	Bacteria	Proteobacteria	Gammaproteobacteria	Burkholderiales	Comamonadaceae	NA	NA
ASV2206	Bacteria	Proteobacteria	Gammaproteobacteria	Gammaproteobacteria Incertae Sedis	Unknown Family_4	Acidibacter	NA
ASV2207	Bacteria	Proteobacteria	Alphaproteobacteria	Sphingomonadales	Sphingomonadaceae	NA	NA
ASV2208	Bacteria	Proteobacteria	Alphaproteobacteria	Rhizobiales	Devosiaceae	NA	NA
ASV2209	Bacteria	Bacteroidota	Bacteroidia	Cytophagales	Microscillaceae	Chryseolinea	NA
ASV2210	Bacteria	Proteobacteria	Gammaproteobacteria	Pseudomonadales	Pseudomonadaceae	Pseudomonas	NA
ASV2212	Bacteria	Proteobacteria	Alphaproteobacteria	Thalassobaculales	Oceanibaculaceae	Oceanibaculum	NA
ASV2213	Bacteria	Proteobacteria	Gammaproteobacteria	Burkholderiales	Rhodocyclaceae	Azoarcus	NA
ASV2214	Bacteria	Proteobacteria	Gammaproteobacteria	Oceanospirillales	Nitrincolaceae	Marinobacterium	NA
ASV2215	Bacteria	Proteobacteria	Gammaproteobacteria	Vibrionales	Vibrionaceae	Vibrio	NA
ASV2217	Bacteria	Proteobacteria	Gammaproteobacteria	Oceanospirillales	Halomonadaceae	Halomonas	NA
ASV2218	Bacteria	Patescibacteria	Parcubacteria	NA	NA	NA	NA
ASV2219	Bacteria	Proteobacteria	Gammaproteobacteria	Pseudomonadales	Pseudomonadaceae	Pseudomonas	NA
ASV2220	Bacteria	Proteobacteria	Alphaproteobacteria	Sphingomonadales	Sphingomonadaceae	NA	NA
ASV2221	Bacteria	Proteobacteria	Alphaproteobacteria	Rhizobiales	Rhizobiaceae	NA	NA
ASV2222	Bacteria	Proteobacteria	Gammaproteobacteria	Cellvibrionales	Cellvibrionaceae	Cellvibrio	NA
ASV2224	Bacteria	Actinobacteriota	Actinobacteria	Pseudonocardiales	Pseudonocardiaceae	Actinomycetospora	NA
ASV2225	Bacteria	Firmicutes	Clostridia	Lachnospirales	Lachnospiraceae	NA	NA
ASV2226	Bacteria	Proteobacteria	Alphaproteobacteria	Rhodobacterales	Rhodobacteraceae	Rhodobaculum	NA
ASV2229	Bacteria	Actinobacteriota	Actinobacteria	Corynebacteriales	Mycobacteriaceae	Mycobacterium	NA
ASV2230	Bacteria	Proteobacteria	Alphaproteobacteria	Sphingomonadales	Sphingomonadaceae	NA	NA
ASV2232	Bacteria	Proteobacteria	Gammaproteobacteria	Pasteurellales	Pasteurellaceae	Haemophilus	NA
ASV2233	Bacteria	Proteobacteria	Alphaproteobacteria	Rhizobiales	A0839	NA	NA
ASV2234	Bacteria	Proteobacteria	Gammaproteobacteria	Oceanospirillales	Halomonadaceae	Halomonas	NA
ASV2236	Bacteria	Bacteroidota	Bacteroidia	Chitinophagales	Chitinophagaceae	NA	NA
ASV2237	Bacteria	Proteobacteria	Gammaproteobacteria	Enterobacterales	NA	NA	NA
ASV2238	Bacteria	Bacteroidota	Bacteroidia	Flavobacteriales	NA	NA	NA
ASV2239	Bacteria	Bacteroidota	Bacteroidia	NA	NA	NA	NA
ASV2240	Bacteria	Proteobacteria	Alphaproteobacteria	NA	NA	NA	NA
ASV2241	Bacteria	Proteobacteria	Gammaproteobacteria	Burkholderiales	Oxalobacteraceae	NA	NA
ASV2242	Bacteria	Actinobacteriota	Actinobacteria	Pseudonocardiales	Pseudonocardiaceae	Actinomycetospora	NA
ASV2243	Bacteria	Proteobacteria	Alphaproteobacteria	Sphingomonadales	Sphingomonadaceae	NA	NA
ASV2245	Bacteria	Patescibacteria	Saccharimonadia	Saccharimonadales	NA	NA	NA
ASV2246	Bacteria	Patescibacteria	Saccharimonadia	Saccharimonadales	NA	NA	NA
ASV2247	Bacteria	Proteobacteria	Alphaproteobacteria	Sphingomonadales	Sphingomonadaceae	NA	NA
ASV2248	Bacteria	Proteobacteria	Alphaproteobacteria	Caulobacterales	Caulobacteraceae	Brevundimonas	NA
ASV2249	Bacteria	Firmicutes	Bacilli	Staphylococcales	Gemellaceae	Gemella	NA
ASV2250	Bacteria	Proteobacteria	Alphaproteobacteria	Caulobacterales	Hyphomonadaceae	SWB02	NA
[truncated: 40,846 more rows]
